# Supplementary material for: Transcriptome Analysis of Eggplant under Salt Stress: AP2/ERF Transcription Factor SmERF1 Acts as a Positive Regulator of Salt Stress
Source: Plants (Basel). 2022 Aug 25;11(17):2205. doi: 10.3390/plants11172205 (PMC9460861; doi:10.3390/plants11172205)
Supplement: Supplementary file 1 [file plants-11-02205-s001.zip]

Archive with 9 entries (8 files):
- plants-1826284-supplementary/
- plants-1826284-supplementary/Figure S1.pdf
- plants-1826284-supplementary/Figure S2.pdf
- plants-1826284-supplementary/Supplemental Figure lenged.pdf
- plants-1826284-supplementary/Table S1.xls
- plants-1826284-supplementary/Table S2.xlsx
- plants-1826284-supplementary/Table S3.xlsx
- plants-1826284-supplementary/Table S4 .xlsx
- plants-1826284-supplementary/Table S5.pdf
