# Supplementary material for: Transcriptome Analysis of Eggplant under Salt Stress: AP2/ERF Transcription Factor SmERF1 Acts as a Positive Regulator of Salt Stress
Source: Plants (Basel). 2022 Aug 25;11(17):2205. doi: 10.3390/plants11172205 (PMC9460861; doi:10.3390/plants11172205)
Supplement: Supplementary file 1 [file plants-11-02205-s001.zip › plants-1826284-supplementary/Table S1.xls]

Table S1. Overview of mRNA-Seq data
Sample name	Total reads	Total mapped
Salt-0h-1	45085698	95.48%
Salt-0h-2	47587104	95.20%
Salt-0h-3	51968584	95.52%
Salt-24h-1	39443802	91.53%
Salt-24h-2	46017326	95.53%
Salt-24h-3	44024682	94.75%
