# Supplementary material for: Transcriptome Analysis of Eggplant under Salt Stress: AP2/ERF Transcription Factor SmERF1 Acts as a Positive Regulator of Salt Stress
Source: Plants (Basel). 2022 Aug 25;11(17):2205. doi: 10.3390/plants11172205 (PMC9460861; doi:10.3390/plants11172205)
Supplement: Supplementary file 1 [file plants-11-02205-s001.zip › plants-1826284-supplementary/Table S2.xlsx]

## Sheet: UP
Table S2 Differentially expressed genes in Solanum melongena GO enrichment analysis
BP	GO.ID	Term	Annotated	Significant	PValue	ann.genes
1	GO:0010556	regulation_of_macromolecule_biosynthetic_process	1096	287	3.8e-15	Smechr0100085;Smechr0100208;Smechr0100362;Smechr0100378;Smechr0100627;Smechr0100651;Smechr0100661;Smechr0100720;Smechr0100927;Smechr0101268;Smechr0101299;Smechr0101320;Smechr0101386;Smechr0101390;Smechr0101421;Smechr0101482;Smechr0101517;Smechr0101706;Smechr0101707;Smechr0101713;Smechr0101714;Smechr0101715;Smechr0101915;Smechr0102160;Smechr0102798;Smechr0103448;Smechr0103780;Smechr0103838;Smechr0…
2	GO:2000112	regulation_of_cellular_macromolecule_biosynthetic_process	1096	287	3.8e-15	Smechr0100085;Smechr0100208;Smechr0100362;Smechr0100378;Smechr0100627;Smechr0100651;Smechr0100661;Smechr0100720;Smechr0100927;Smechr0101268;Smechr0101299;Smechr0101320;Smechr0101386;Smechr0101390;Smechr0101421;Smechr0101482;Smechr0101517;Smechr0101706;Smechr0101707;Smechr0101713;Smechr0101714;Smechr0101715;Smechr0101915;Smechr0102160;Smechr0102798;Smechr0103448;Smechr0103780;Smechr0103838;Smechr0…
3	GO:0009889	regulation_of_biosynthetic_process	1102	288	4.5e-15	Smechr0100085;Smechr0100208;Smechr0100362;Smechr0100378;Smechr0100627;Smechr0100651;Smechr0100661;Smechr0100720;Smechr0100927;Smechr0101268;Smechr0101299;Smechr0101320;Smechr0101386;Smechr0101390;Smechr0101421;Smechr0101482;Smechr0101517;Smechr0101706;Smechr0101707;Smechr0101713;Smechr0101714;Smechr0101715;Smechr0101915;Smechr0102160;Smechr0102798;Smechr0103448;Smechr0103780;Smechr0103838;Smechr0…
4	GO:0031326	regulation_of_cellular_biosynthetic_process	1102	288	4.5e-15	Smechr0100085;Smechr0100208;Smechr0100362;Smechr0100378;Smechr0100627;Smechr0100651;Smechr0100661;Smechr0100720;Smechr0100927;Smechr0101268;Smechr0101299;Smechr0101320;Smechr0101386;Smechr0101390;Smechr0101421;Smechr0101482;Smechr0101517;Smechr0101706;Smechr0101707;Smechr0101713;Smechr0101714;Smechr0101715;Smechr0101915;Smechr0102160;Smechr0102798;Smechr0103448;Smechr0103780;Smechr0103838;Smechr0…
5	GO:0019219	regulation_of_nucleobase-containing_compound_metabolic_process	1098	287	4.9e-15	Smechr0100085;Smechr0100208;Smechr0100362;Smechr0100378;Smechr0100627;Smechr0100651;Smechr0100661;Smechr0100720;Smechr0100927;Smechr0101268;Smechr0101299;Smechr0101320;Smechr0101386;Smechr0101390;Smechr0101421;Smechr0101482;Smechr0101517;Smechr0101706;Smechr0101707;Smechr0101713;Smechr0101714;Smechr0101715;Smechr0101915;Smechr0102160;Smechr0102798;Smechr0103448;Smechr0103780;Smechr0103838;Smechr0…
6	GO:0050794	regulation_of_cellular_process	1645	397	9.5e-15	Smechr0100085;Smechr0100208;Smechr0100291;Smechr0100292;Smechr0100362;Smechr0100378;Smechr0100627;Smechr0100651;Smechr0100661;Smechr0100720;Smechr0100805;Smechr0100912;Smechr0100927;Smechr0101268;Smechr0101299;Smechr0101320;Smechr0101386;Smechr0101390;Smechr0101421;Smechr0101482;Smechr0101517;Smechr0101706;Smechr0101707;Smechr0101713;Smechr0101714;Smechr0101715;Smechr0101763;Smechr0101915;Smechr0…
7	GO:0006355	regulation_of_transcription,_DNA-templated	1068	279	1.4e-14	Smechr0100085;Smechr0100208;Smechr0100362;Smechr0100378;Smechr0100627;Smechr0100651;Smechr0100661;Smechr0100720;Smechr0100927;Smechr0101268;Smechr0101299;Smechr0101320;Smechr0101386;Smechr0101390;Smechr0101421;Smechr0101482;Smechr0101517;Smechr0101706;Smechr0101707;Smechr0101713;Smechr0101714;Smechr0101715;Smechr0101915;Smechr0102160;Smechr0102798;Smechr0103448;Smechr0103780;Smechr0103838;Smechr0…
8	GO:1903506	regulation_of_nucleic_acid-templated_transcription	1068	279	1.4e-14	Smechr0100085;Smechr0100208;Smechr0100362;Smechr0100378;Smechr0100627;Smechr0100651;Smechr0100661;Smechr0100720;Smechr0100927;Smechr0101268;Smechr0101299;Smechr0101320;Smechr0101386;Smechr0101390;Smechr0101421;Smechr0101482;Smechr0101517;Smechr0101706;Smechr0101707;Smechr0101713;Smechr0101714;Smechr0101715;Smechr0101915;Smechr0102160;Smechr0102798;Smechr0103448;Smechr0103780;Smechr0103838;Smechr0…
9	GO:2001141	regulation_of_RNA_biosynthetic_process	1068	279	1.4e-14	Smechr0100085;Smechr0100208;Smechr0100362;Smechr0100378;Smechr0100627;Smechr0100651;Smechr0100661;Smechr0100720;Smechr0100927;Smechr0101268;Smechr0101299;Smechr0101320;Smechr0101386;Smechr0101390;Smechr0101421;Smechr0101482;Smechr0101517;Smechr0101706;Smechr0101707;Smechr0101713;Smechr0101714;Smechr0101715;Smechr0101915;Smechr0102160;Smechr0102798;Smechr0103448;Smechr0103780;Smechr0103838;Smechr0…
10	GO:0051252	regulation_of_RNA_metabolic_process	1074	280	1.6e-14	Smechr0100085;Smechr0100208;Smechr0100362;Smechr0100378;Smechr0100627;Smechr0100651;Smechr0100661;Smechr0100720;Smechr0100927;Smechr0101268;Smechr0101299;Smechr0101320;Smechr0101386;Smechr0101390;Smechr0101421;Smechr0101482;Smechr0101517;Smechr0101706;Smechr0101707;Smechr0101713;Smechr0101714;Smechr0101715;Smechr0101915;Smechr0102160;Smechr0102798;Smechr0103448;Smechr0103780;Smechr0103838;Smechr0…
11	GO:0051171	regulation_of_nitrogen_compound_metabolic_process	1145	294	2.6e-14	Smechr0100085;Smechr0100208;Smechr0100362;Smechr0100378;Smechr0100627;Smechr0100651;Smechr0100661;Smechr0100720;Smechr0100927;Smechr0101268;Smechr0101299;Smechr0101320;Smechr0101386;Smechr0101390;Smechr0101421;Smechr0101482;Smechr0101517;Smechr0101706;Smechr0101707;Smechr0101713;Smechr0101714;Smechr0101715;Smechr0101763;Smechr0101915;Smechr0102160;Smechr0102798;Smechr0103448;Smechr0103780;Smechr0…
12	GO:0050789	regulation_of_biological_process	1757	417	2.8e-14	Smechr0100085;Smechr0100208;Smechr0100228;Smechr0100291;Smechr0100292;Smechr0100362;Smechr0100378;Smechr0100383;Smechr0100627;Smechr0100651;Smechr0100661;Smechr0100720;Smechr0100805;Smechr0100882;Smechr0100912;Smechr0100927;Smechr0101268;Smechr0101299;Smechr0101320;Smechr0101386;Smechr0101390;Smechr0101421;Smechr0101482;Smechr0101517;Smechr0101706;Smechr0101707;Smechr0101713;Smechr0101714;Smechr0…
13	GO:0080090	regulation_of_primary_metabolic_process	1151	295	3e-14	Smechr0100085;Smechr0100208;Smechr0100362;Smechr0100378;Smechr0100627;Smechr0100651;Smechr0100661;Smechr0100720;Smechr0100927;Smechr0101268;Smechr0101299;Smechr0101320;Smechr0101386;Smechr0101390;Smechr0101421;Smechr0101482;Smechr0101517;Smechr0101706;Smechr0101707;Smechr0101713;Smechr0101714;Smechr0101715;Smechr0101763;Smechr0101915;Smechr0102160;Smechr0102798;Smechr0103448;Smechr0103780;Smechr0…
14	GO:0031323	regulation_of_cellular_metabolic_process	1168	295	2.2e-13	Smechr0100085;Smechr0100208;Smechr0100362;Smechr0100378;Smechr0100627;Smechr0100651;Smechr0100661;Smechr0100720;Smechr0100927;Smechr0101268;Smechr0101299;Smechr0101320;Smechr0101386;Smechr0101390;Smechr0101421;Smechr0101482;Smechr0101517;Smechr0101706;Smechr0101707;Smechr0101713;Smechr0101714;Smechr0101715;Smechr0101763;Smechr0101915;Smechr0102160;Smechr0102798;Smechr0103448;Smechr0103780;Smechr0…
15	GO:0065007	biological_regulation	1865	432	5.3e-13	Smechr0100085;Smechr0100208;Smechr0100228;Smechr0100291;Smechr0100292;Smechr0100362;Smechr0100378;Smechr0100383;Smechr0100627;Smechr0100651;Smechr0100661;Smechr0100720;Smechr0100805;Smechr0100882;Smechr0100912;Smechr0100927;Smechr0101132;Smechr0101268;Smechr0101299;Smechr0101320;Smechr0101386;Smechr0101390;Smechr0101421;Smechr0101482;Smechr0101517;Smechr0101706;Smechr0101707;Smechr0101713;Smechr0…
16	GO:0060255	regulation_of_macromolecule_metabolic_process	1203	299	1.2e-12	Smechr0100085;Smechr0100208;Smechr0100362;Smechr0100378;Smechr0100383;Smechr0100627;Smechr0100651;Smechr0100661;Smechr0100720;Smechr0100927;Smechr0101268;Smechr0101299;Smechr0101320;Smechr0101386;Smechr0101390;Smechr0101421;Smechr0101482;Smechr0101517;Smechr0101706;Smechr0101707;Smechr0101713;Smechr0101714;Smechr0101715;Smechr0101763;Smechr0101915;Smechr0102160;Smechr0102798;Smechr0103448;Smechr0…
17	GO:0010468	regulation_of_gene_expression	1140	286	1.3e-12	Smechr0100085;Smechr0100208;Smechr0100362;Smechr0100378;Smechr0100383;Smechr0100627;Smechr0100651;Smechr0100661;Smechr0100720;Smechr0100927;Smechr0101268;Smechr0101299;Smechr0101320;Smechr0101386;Smechr0101390;Smechr0101421;Smechr0101482;Smechr0101517;Smechr0101706;Smechr0101707;Smechr0101713;Smechr0101714;Smechr0101715;Smechr0101915;Smechr0102160;Smechr0102798;Smechr0103448;Smechr0103780;Smechr0…
18	GO:0006464	cellular_protein_modification_process	1568	369	5.5e-12	SmeSca00068;Smechr0100069;Smechr0100241;Smechr0100375;Smechr0100568;Smechr0100663;Smechr0100753;Smechr0100823;Smechr0101116;Smechr0101279;Smechr0101444;Smechr0101461;Smechr0101477;Smechr0101592;Smechr0101763;Smechr0101783;Smechr0101824;Smechr0101853;Smechr0102177;Smechr0102309;Smechr0102354;Smechr0102552;Smechr0102787;Smechr0102798;Smechr0103590;Smechr0103591;Smechr0103651;Smechr0103812;Smechr010…
19	GO:0036211	protein_modification_process	1568	369	5.5e-12	SmeSca00068;Smechr0100069;Smechr0100241;Smechr0100375;Smechr0100568;Smechr0100663;Smechr0100753;Smechr0100823;Smechr0101116;Smechr0101279;Smechr0101444;Smechr0101461;Smechr0101477;Smechr0101592;Smechr0101763;Smechr0101783;Smechr0101824;Smechr0101853;Smechr0102177;Smechr0102309;Smechr0102354;Smechr0102552;Smechr0102787;Smechr0102798;Smechr0103590;Smechr0103591;Smechr0103651;Smechr0103812;Smechr010…
20	GO:0006468	protein_phosphorylation	1047	264	6.6e-12	SmeSca00068;Smechr0100241;Smechr0100568;Smechr0100663;Smechr0100753;Smechr0100823;Smechr0101116;Smechr0101444;Smechr0101461;Smechr0101477;Smechr0101592;Smechr0101763;Smechr0101783;Smechr0101853;Smechr0102309;Smechr0102354;Smechr0102552;Smechr0102787;Smechr0102798;Smechr0103590;Smechr0103591;Smechr0103651;Smechr0103906;Smechr0103907;Smechr0103945;Smechr0103995;Smechr0104136;Smechr0104168;Smechr020…
21	GO:0019222	regulation_of_metabolic_process	1226	299	1.4e-11	Smechr0100085;Smechr0100208;Smechr0100362;Smechr0100378;Smechr0100383;Smechr0100627;Smechr0100651;Smechr0100661;Smechr0100720;Smechr0100927;Smechr0101268;Smechr0101299;Smechr0101320;Smechr0101386;Smechr0101390;Smechr0101421;Smechr0101482;Smechr0101517;Smechr0101706;Smechr0101707;Smechr0101713;Smechr0101714;Smechr0101715;Smechr0101763;Smechr0101915;Smechr0102160;Smechr0102798;Smechr0103448;Smechr0…
22	GO:0006351	transcription,_DNA-templated	1207	290	1.8e-10	Smechr0100085;Smechr0100208;Smechr0100362;Smechr0100378;Smechr0100627;Smechr0100651;Smechr0100661;Smechr0100720;Smechr0100927;Smechr0101268;Smechr0101299;Smechr0101320;Smechr0101386;Smechr0101390;Smechr0101421;Smechr0101482;Smechr0101517;Smechr0101706;Smechr0101707;Smechr0101713;Smechr0101714;Smechr0101715;Smechr0101915;Smechr0102160;Smechr0102798;Smechr0103448;Smechr0103780;Smechr0103838;Smechr0…
23	GO:0097659	nucleic_acid-templated_transcription	1207	290	1.8e-10	Smechr0100085;Smechr0100208;Smechr0100362;Smechr0100378;Smechr0100627;Smechr0100651;Smechr0100661;Smechr0100720;Smechr0100927;Smechr0101268;Smechr0101299;Smechr0101320;Smechr0101386;Smechr0101390;Smechr0101421;Smechr0101482;Smechr0101517;Smechr0101706;Smechr0101707;Smechr0101713;Smechr0101714;Smechr0101715;Smechr0101915;Smechr0102160;Smechr0102798;Smechr0103448;Smechr0103780;Smechr0103838;Smechr0…
24	GO:0032774	RNA_biosynthetic_process	1210	290	2.5e-10	Smechr0100085;Smechr0100208;Smechr0100362;Smechr0100378;Smechr0100627;Smechr0100651;Smechr0100661;Smechr0100720;Smechr0100927;Smechr0101268;Smechr0101299;Smechr0101320;Smechr0101386;Smechr0101390;Smechr0101421;Smechr0101482;Smechr0101517;Smechr0101706;Smechr0101707;Smechr0101713;Smechr0101714;Smechr0101715;Smechr0101915;Smechr0102160;Smechr0102798;Smechr0103448;Smechr0103780;Smechr0103838;Smechr0…
25	GO:0043412	macromolecule_modification	1641	372	8.2e-10	SmeSca00068;Smechr0100069;Smechr0100241;Smechr0100375;Smechr0100568;Smechr0100663;Smechr0100753;Smechr0100823;Smechr0101116;Smechr0101279;Smechr0101444;Smechr0101461;Smechr0101477;Smechr0101592;Smechr0101763;Smechr0101783;Smechr0101824;Smechr0101853;Smechr0102177;Smechr0102309;Smechr0102354;Smechr0102552;Smechr0102787;Smechr0102798;Smechr0103590;Smechr0103591;Smechr0103651;Smechr0103812;Smechr010…
26	GO:0016310	phosphorylation	1141	273	1.1e-09	SmeSca00068;Smechr0100241;Smechr0100568;Smechr0100663;Smechr0100753;Smechr0100823;Smechr0101116;Smechr0101444;Smechr0101461;Smechr0101477;Smechr0101592;Smechr0101763;Smechr0101783;Smechr0101853;Smechr0102309;Smechr0102354;Smechr0102552;Smechr0102787;Smechr0102798;Smechr0103590;Smechr0103591;Smechr0103651;Smechr0103906;Smechr0103907;Smechr0103945;Smechr0103995;Smechr0104136;Smechr0104168;Smechr020…
27	GO:0006796	phosphate-containing_compound_metabolic_process	1500	339	8.7e-09	SmeSca00068;Smechr0100069;Smechr0100241;Smechr0100568;Smechr0100663;Smechr0100753;Smechr0100823;Smechr0101002;Smechr0101116;Smechr0101444;Smechr0101461;Smechr0101477;Smechr0101592;Smechr0101763;Smechr0101783;Smechr0101853;Smechr0101902;Smechr0102177;Smechr0102228;Smechr0102309;Smechr0102354;Smechr0102552;Smechr0102787;Smechr0102798;Smechr0103590;Smechr0103591;Smechr0103651;Smechr0103812;Smechr010…
28	GO:0009856	pollination	64	31	9.6e-09	Smechr0100302;Smechr0101460;Smechr0104160;Smechr0200086;Smechr0201842;Smechr0201843;Smechr0201846;Smechr0201847;Smechr0201850;Smechr0201852;Smechr0300166;Smechr0400190;Smechr0400193;Smechr0400194;Smechr0400197;Smechr0400500;Smechr0401230;Smechr0402072;Smechr0402074;Smechr0701967;Smechr0701981;Smechr0702480;Smechr0702490;Smechr0702491;Smechr0702492;Smechr0900122;Smechr0902155;Smechr0902156;Smechr0…
29	GO:0044706	multi-multicellular_organism_process	64	31	9.6e-09	Smechr0100302;Smechr0101460;Smechr0104160;Smechr0200086;Smechr0201842;Smechr0201843;Smechr0201846;Smechr0201847;Smechr0201850;Smechr0201852;Smechr0300166;Smechr0400190;Smechr0400193;Smechr0400194;Smechr0400197;Smechr0400500;Smechr0401230;Smechr0402072;Smechr0402074;Smechr0701967;Smechr0701981;Smechr0702480;Smechr0702490;Smechr0702491;Smechr0702492;Smechr0900122;Smechr0902155;Smechr0902156;Smechr0…
30	GO:0006793	phosphorus_metabolic_process	1502	339	1e-08	SmeSca00068;Smechr0100069;Smechr0100241;Smechr0100568;Smechr0100663;Smechr0100753;Smechr0100823;Smechr0101002;Smechr0101116;Smechr0101444;Smechr0101461;Smechr0101477;Smechr0101592;Smechr0101763;Smechr0101783;Smechr0101853;Smechr0101902;Smechr0102177;Smechr0102228;Smechr0102309;Smechr0102354;Smechr0102552;Smechr0102787;Smechr0102798;Smechr0103590;Smechr0103591;Smechr0103651;Smechr0103812;Smechr010…
31	GO:0008037	cell_recognition	63	30	2.7e-08	Smechr0101460;Smechr0104160;Smechr0200086;Smechr0201842;Smechr0201843;Smechr0201846;Smechr0201847;Smechr0201850;Smechr0201852;Smechr0300166;Smechr0400190;Smechr0400193;Smechr0400194;Smechr0400197;Smechr0400500;Smechr0401230;Smechr0402072;Smechr0402074;Smechr0701967;Smechr0701981;Smechr0702480;Smechr0702490;Smechr0702491;Smechr0702492;Smechr0900122;Smechr0902155;Smechr0902156;Smechr0902157;Smechr1…
32	GO:0009875	pollen-pistil_interaction	63	30	2.7e-08	Smechr0101460;Smechr0104160;Smechr0200086;Smechr0201842;Smechr0201843;Smechr0201846;Smechr0201847;Smechr0201850;Smechr0201852;Smechr0300166;Smechr0400190;Smechr0400193;Smechr0400194;Smechr0400197;Smechr0400500;Smechr0401230;Smechr0402072;Smechr0402074;Smechr0701967;Smechr0701981;Smechr0702480;Smechr0702490;Smechr0702491;Smechr0702492;Smechr0900122;Smechr0902155;Smechr0902156;Smechr0902157;Smechr1…
33	GO:0048544	recognition_of_pollen	63	30	2.7e-08	Smechr0101460;Smechr0104160;Smechr0200086;Smechr0201842;Smechr0201843;Smechr0201846;Smechr0201847;Smechr0201850;Smechr0201852;Smechr0300166;Smechr0400190;Smechr0400193;Smechr0400194;Smechr0400197;Smechr0400500;Smechr0401230;Smechr0402072;Smechr0402074;Smechr0701967;Smechr0701981;Smechr0702480;Smechr0702490;Smechr0702491;Smechr0702492;Smechr0900122;Smechr0902155;Smechr0902156;Smechr0902157;Smechr1…
34	GO:0034654	nucleobase-containing_compound_biosynthetic_process	1354	306	5.8e-08	Smechr0100085;Smechr0100208;Smechr0100362;Smechr0100378;Smechr0100627;Smechr0100651;Smechr0100661;Smechr0100720;Smechr0100927;Smechr0101268;Smechr0101299;Smechr0101320;Smechr0101386;Smechr0101390;Smechr0101421;Smechr0101482;Smechr0101517;Smechr0101706;Smechr0101707;Smechr0101713;Smechr0101714;Smechr0101715;Smechr0101915;Smechr0102160;Smechr0102228;Smechr0102798;Smechr0103448;Smechr0103780;Smechr0…
35	GO:0018130	heterocycle_biosynthetic_process	1420	315	2.5e-07	Smechr0100085;Smechr0100208;Smechr0100362;Smechr0100378;Smechr0100578;Smechr0100627;Smechr0100651;Smechr0100661;Smechr0100720;Smechr0100927;Smechr0101268;Smechr0101299;Smechr0101320;Smechr0101386;Smechr0101390;Smechr0101421;Smechr0101482;Smechr0101496;Smechr0101517;Smechr0101706;Smechr0101707;Smechr0101713;Smechr0101714;Smechr0101715;Smechr0101902;Smechr0101915;Smechr0102160;Smechr0102228;Smechr0…
36	GO:0019438	aromatic_compound_biosynthetic_process	1418	310	1.3e-06	Smechr0100085;Smechr0100208;Smechr0100362;Smechr0100378;Smechr0100627;Smechr0100651;Smechr0100661;Smechr0100720;Smechr0100927;Smechr0101268;Smechr0101299;Smechr0101320;Smechr0101386;Smechr0101390;Smechr0101421;Smechr0101482;Smechr0101517;Smechr0101706;Smechr0101707;Smechr0101713;Smechr0101714;Smechr0101715;Smechr0101915;Smechr0102160;Smechr0102228;Smechr0102798;Smechr0103448;Smechr0103780;Smechr0…
37	GO:1901362	organic_cyclic_compound_biosynthetic_process	1451	316	1.5e-06	Smechr0100085;Smechr0100208;Smechr0100362;Smechr0100378;Smechr0100578;Smechr0100627;Smechr0100651;Smechr0100661;Smechr0100720;Smechr0100927;Smechr0101268;Smechr0101299;Smechr0101320;Smechr0101386;Smechr0101390;Smechr0101421;Smechr0101482;Smechr0101496;Smechr0101517;Smechr0101706;Smechr0101707;Smechr0101713;Smechr0101714;Smechr0101715;Smechr0101902;Smechr0101915;Smechr0102160;Smechr0102228;Smechr0…
38	GO:0051704	multi-organism_process	108	37	1.6e-05	Smechr0100302;Smechr0100882;Smechr0101210;Smechr0101212;Smechr0101460;Smechr0104160;Smechr0200086;Smechr0201842;Smechr0201843;Smechr0201846;Smechr0201847;Smechr0201850;Smechr0201852;Smechr0202093;Smechr0300166;Smechr0400190;Smechr0400193;Smechr0400194;Smechr0400197;Smechr0400500;Smechr0401230;Smechr0401901;Smechr0402072;Smechr0402074;Smechr0701967;Smechr0701981;Smechr0702480;Smechr0702490;Smechr0…
39	GO:0000003	reproduction	130	42	2.2e-05	Smechr0100302;Smechr0101460;Smechr0104160;Smechr0200086;Smechr0201842;Smechr0201843;Smechr0201846;Smechr0201847;Smechr0201850;Smechr0201852;Smechr0202093;Smechr0300166;Smechr0400190;Smechr0400193;Smechr0400194;Smechr0400197;Smechr0400500;Smechr0401230;Smechr0401901;Smechr0402072;Smechr0402074;Smechr0502159;Smechr0502455;Smechr0701967;Smechr0701981;Smechr0702480;Smechr0702490;Smechr0702491;Smechr0…
40	GO:0022414	reproductive_process	130	42	2.2e-05	Smechr0100302;Smechr0101460;Smechr0104160;Smechr0200086;Smechr0201842;Smechr0201843;Smechr0201846;Smechr0201847;Smechr0201850;Smechr0201852;Smechr0202093;Smechr0300166;Smechr0400190;Smechr0400193;Smechr0400194;Smechr0400197;Smechr0400500;Smechr0401230;Smechr0401901;Smechr0402072;Smechr0402074;Smechr0502159;Smechr0502455;Smechr0701967;Smechr0701981;Smechr0702480;Smechr0702490;Smechr0702491;Smechr0…
41	GO:0005992	trehalose_biosynthetic_process	19	11	8e-05	Smechr0104039;Smechr0201243;Smechr0301482;Smechr0302174;Smechr0402567;Smechr0700013;Smechr0702173;Smechr0802203;Smechr1000746;Smechr1100861;Smechr1101614
42	GO:0015837	amine_transport	9	7	0.00012	Smechr0202815;Smechr0202816;Smechr0202817;Smechr0302938;Smechr0502516;Smechr0502517;Smechr0700022
43	GO:0032890	regulation_of_organic_acid_transport	9	7	0.00012	Smechr0202815;Smechr0202816;Smechr0202817;Smechr0302938;Smechr0502516;Smechr0502517;Smechr0700022
44	GO:0032973	amino_acid_export_across_plasma_membrane	9	7	0.00012	Smechr0202815;Smechr0202816;Smechr0202817;Smechr0302938;Smechr0502516;Smechr0502517;Smechr0700022
45	GO:0044070	regulation_of_anion_transport	9	7	0.00012	Smechr0202815;Smechr0202816;Smechr0202817;Smechr0302938;Smechr0502516;Smechr0502517;Smechr0700022
46	GO:0051952	regulation_of_amine_transport	9	7	0.00012	Smechr0202815;Smechr0202816;Smechr0202817;Smechr0302938;Smechr0502516;Smechr0502517;Smechr0700022
47	GO:0051955	regulation_of_amino_acid_transport	9	7	0.00012	Smechr0202815;Smechr0202816;Smechr0202817;Smechr0302938;Smechr0502516;Smechr0502517;Smechr0700022
48	GO:0080143	regulation_of_amino_acid_export	9	7	0.00012	Smechr0202815;Smechr0202816;Smechr0202817;Smechr0302938;Smechr0502516;Smechr0502517;Smechr0700022
49	GO:0140115	export_across_plasma_membrane	9	7	0.00012	Smechr0202815;Smechr0202816;Smechr0202817;Smechr0302938;Smechr0502516;Smechr0502517;Smechr0700022
50	GO:1903789	regulation_of_amino_acid_transmembrane_transport	9	7	0.00012	Smechr0202815;Smechr0202816;Smechr0202817;Smechr0302938;Smechr0502516;Smechr0502517;Smechr0700022
51	GO:1903959	regulation_of_anion_transmembrane_transport	9	7	0.00012	Smechr0202815;Smechr0202816;Smechr0202817;Smechr0302938;Smechr0502516;Smechr0502517;Smechr0700022
52	GO:0005991	trehalose_metabolic_process	20	11	0.00015	Smechr0104039;Smechr0201243;Smechr0301482;Smechr0302174;Smechr0402567;Smechr0700013;Smechr0702173;Smechr0802203;Smechr1000746;Smechr1100861;Smechr1101614
53	GO:0007154	cell_communication	353	88	0.00016	Smechr0100291;Smechr0100292;Smechr0100805;Smechr0101460;Smechr0103812;Smechr0103907;Smechr0103994;Smechr0104160;Smechr0200086;Smechr0200624;Smechr0201214;Smechr0201242;Smechr0201842;Smechr0201843;Smechr0201846;Smechr0201847;Smechr0201850;Smechr0201852;Smechr0202858;Smechr0202920;Smechr0300048;Smechr0300087;Smechr0300166;Smechr0300682;Smechr0301020;Smechr0302289;Smechr0303042;Smechr0303529;Smechr0…
54	GO:0019725	cellular_homeostasis	181	51	0.00018	Smechr0100912;Smechr0102504;Smechr0102519;Smechr0103776;Smechr0103994;Smechr0200409;Smechr0200872;Smechr0200991;Smechr0202785;Smechr0300568;Smechr0301840;Smechr0303052;Smechr0303287;Smechr0400251;Smechr0400346;Smechr0400449;Smechr0402235;Smechr0402423;Smechr0402513;Smechr0500225;Smechr0500355;Smechr0501968;Smechr0600116;Smechr0600522;Smechr0702110;Smechr0802268;Smechr0802509;Smechr0900045;Smechr0…
55	GO:1901700	response_to_oxygen-containing_compound	63	23	0.00021	Smechr0100031;Smechr0100041;Smechr0100214;Smechr0200676;Smechr0200704;Smechr0202218;Smechr0202315;Smechr0202316;Smechr0300087;Smechr0302018;Smechr0302673;Smechr0402335;Smechr0402534;Smechr0500495;Smechr0502525;Smechr0602921;Smechr0701732;Smechr0702343;Smechr0902425;Smechr1102580;Smechr1201289;Smechr1201293;Smechr1201653
56	GO:0044260	cellular_macromolecule_metabolic_process	3735	713	0.00022	SmeSca00068;Smechr0100039;Smechr0100069;Smechr0100085;Smechr0100208;Smechr0100241;Smechr0100362;Smechr0100375;Smechr0100378;Smechr0100568;Smechr0100627;Smechr0100651;Smechr0100661;Smechr0100663;Smechr0100720;Smechr0100753;Smechr0100823;Smechr0100927;Smechr0100933;Smechr0101116;Smechr0101268;Smechr0101279;Smechr0101299;Smechr0101320;Smechr0101386;Smechr0101390;Smechr0101421;Smechr0101444;Smechr010…
57	GO:0001101	response_to_acid_chemical	50	19	0.00041	Smechr0100031;Smechr0100041;Smechr0100214;Smechr0200676;Smechr0200704;Smechr0202218;Smechr0202315;Smechr0202316;Smechr0302018;Smechr0302673;Smechr0402534;Smechr0500495;Smechr0502525;Smechr0602921;Smechr0701732;Smechr0902425;Smechr1201289;Smechr1201293;Smechr1201653
58	GO:0046351	disaccharide_biosynthetic_process	22	11	0.00045	Smechr0104039;Smechr0201243;Smechr0301482;Smechr0302174;Smechr0402567;Smechr0700013;Smechr0702173;Smechr0802203;Smechr1000746;Smechr1100861;Smechr1101614
59	GO:0016070	RNA_metabolic_process	1621	327	0.00068	Smechr0100039;Smechr0100085;Smechr0100160;Smechr0100208;Smechr0100362;Smechr0100378;Smechr0100627;Smechr0100651;Smechr0100661;Smechr0100720;Smechr0100927;Smechr0101268;Smechr0101299;Smechr0101320;Smechr0101386;Smechr0101390;Smechr0101421;Smechr0101482;Smechr0101517;Smechr0101706;Smechr0101707;Smechr0101713;Smechr0101714;Smechr0101715;Smechr0101915;Smechr0102160;Smechr0102408;Smechr0102409;Smechr0…
60	GO:0016567	protein_ubiquitination	119	35	0.00076	Smechr0101477;Smechr0101824;Smechr0103853;Smechr0103854;Smechr0104034;Smechr0104112;Smechr0104113;Smechr0104114;Smechr0201517;Smechr0201730;Smechr0201856;Smechr0202349;Smechr0202593;Smechr0301729;Smechr0302073;Smechr0302857;Smechr0302889;Smechr0303055;Smechr0303227;Smechr0401584;Smechr0402316;Smechr0402569;Smechr0500749;Smechr0502137;Smechr0502358;Smechr0800182;Smechr0902275;Smechr1001878;Smechr1…
61	GO:0051259	protein_complex_oligomerization	6	5	0.0008	Smechr0104134;Smechr0700094;Smechr0800107;Smechr0802378;Smechr0900638
62	GO:0009312	oligosaccharide_biosynthetic_process	27	12	0.00095	Smechr0104039;Smechr0201243;Smechr0301482;Smechr0302174;Smechr0402567;Smechr0700013;Smechr0701684;Smechr0702173;Smechr0802203;Smechr1000746;Smechr1100861;Smechr1101614
63	GO:0045454	cell_redox_homeostasis	161	44	0.00098	Smechr0100912;Smechr0102504;Smechr0102519;Smechr0103776;Smechr0103994;Smechr0200409;Smechr0200872;Smechr0303052;Smechr0303287;Smechr0400251;Smechr0400346;Smechr0400449;Smechr0402235;Smechr0402423;Smechr0402513;Smechr0500225;Smechr0500355;Smechr0501968;Smechr0600116;Smechr0600522;Smechr0702110;Smechr0802509;Smechr0900045;Smechr0901832;Smechr0902037;Smechr0902039;Smechr0902040;Smechr0902526;Smechr1…
64	GO:0032501	multicellular_organismal_process	175	47	0.001	Smechr0100228;Smechr0100302;Smechr0101460;Smechr0104160;Smechr0104195;Smechr0200086;Smechr0201842;Smechr0201843;Smechr0201846;Smechr0201847;Smechr0201850;Smechr0201852;Smechr0202093;Smechr0202715;Smechr0300166;Smechr0400190;Smechr0400193;Smechr0400194;Smechr0400197;Smechr0400500;Smechr0401230;Smechr0401901;Smechr0402072;Smechr0402074;Smechr0502159;Smechr0502455;Smechr0701967;Smechr0701981;Smechr0…
65	GO:0010154	fruit_development	9	6	0.00141	Smechr0801985;Smechr0801995;Smechr1002872;Smechr1002873;Smechr1002874;Smechr1100430
66	GO:0048316	seed_development	9	6	0.00141	Smechr0801985;Smechr0801995;Smechr1002872;Smechr1002873;Smechr1002874;Smechr1100430
67	GO:0032446	protein_modification_by_small_protein_conjugation	123	35	0.00145	Smechr0101477;Smechr0101824;Smechr0103853;Smechr0103854;Smechr0104034;Smechr0104112;Smechr0104113;Smechr0104114;Smechr0201517;Smechr0201730;Smechr0201856;Smechr0202349;Smechr0202593;Smechr0301729;Smechr0302073;Smechr0302857;Smechr0302889;Smechr0303055;Smechr0303227;Smechr0401584;Smechr0402316;Smechr0402569;Smechr0500749;Smechr0502137;Smechr0502358;Smechr0800182;Smechr0902275;Smechr1001878;Smechr1…
68	GO:1903825	organic_acid_transmembrane_transport	18	9	0.00151	Smechr0202815;Smechr0202816;Smechr0202817;Smechr0302938;Smechr0502516;Smechr0502517;Smechr0700022;Smechr1200459;Smechr1200460
69	GO:1905039	carboxylic_acid_transmembrane_transport	18	9	0.00151	Smechr0202815;Smechr0202816;Smechr0202817;Smechr0302938;Smechr0502516;Smechr0502517;Smechr0700022;Smechr1200459;Smechr1200460
70	GO:0003333	amino_acid_transmembrane_transport	12	7	0.00164	Smechr0202815;Smechr0202816;Smechr0202817;Smechr0302938;Smechr0502516;Smechr0502517;Smechr0700022
71	GO:0034762	regulation_of_transmembrane_transport	12	7	0.00164	Smechr0202815;Smechr0202816;Smechr0202817;Smechr0302938;Smechr0502516;Smechr0502517;Smechr0700022
72	GO:0034765	regulation_of_ion_transmembrane_transport	12	7	0.00164	Smechr0202815;Smechr0202816;Smechr0202817;Smechr0302938;Smechr0502516;Smechr0502517;Smechr0700022
73	GO:0043269	regulation_of_ion_transport	12	7	0.00164	Smechr0202815;Smechr0202816;Smechr0202817;Smechr0302938;Smechr0502516;Smechr0502517;Smechr0700022
74	GO:0070887	cellular_response_to_chemical_stimulus	48	17	0.00201	Smechr0100031;Smechr0202218;Smechr0300087;Smechr0302318;Smechr0302319;Smechr0402335;Smechr0500495;Smechr0502525;Smechr0602622;Smechr0701732;Smechr0702343;Smechr0801095;Smechr0902425;Smechr1102580;Smechr1201289;Smechr1201293;Smechr1201653
75	GO:0010035	response_to_inorganic_substance	33	13	0.00226	Smechr0100031;Smechr0100041;Smechr0100214;Smechr0200676;Smechr0200704;Smechr0202218;Smechr0202315;Smechr0202316;Smechr0302673;Smechr0402534;Smechr0701732;Smechr1102580;Smechr1201653
76	GO:0016311	dephosphorylation	136	37	0.00259	Smechr0100069;Smechr0102177;Smechr0103812;Smechr0202196;Smechr0300989;Smechr0302180;Smechr0303619;Smechr0400390;Smechr0401891;Smechr0402319;Smechr0500342;Smechr0501203;Smechr0502254;Smechr0502548;Smechr0502720;Smechr0600078;Smechr0600238;Smechr0601361;Smechr0602827;Smechr0602900;Smechr0602924;Smechr0602978;Smechr0700165;Smechr0701130;Smechr0702727;Smechr0800018;Smechr0800024;Smechr0801279;Smechr0…
77	GO:0006865	amino_acid_transport	13	7	0.00303	Smechr0202815;Smechr0202816;Smechr0202817;Smechr0302938;Smechr0502516;Smechr0502517;Smechr0700022
78	GO:0051260	protein_homooligomerization	5	4	0.00389	Smechr0700094;Smechr0800107;Smechr0802378;Smechr0900638
79	GO:0005984	disaccharide_metabolic_process	31	12	0.00392	Smechr0104039;Smechr0201243;Smechr0301482;Smechr0302174;Smechr0402567;Smechr0700013;Smechr0702173;Smechr0802203;Smechr0902561;Smechr1000746;Smechr1100861;Smechr1101614
80	GO:0051049	regulation_of_transport	14	7	0.00515	Smechr0202815;Smechr0202816;Smechr0202817;Smechr0302938;Smechr0502516;Smechr0502517;Smechr0700022
81	GO:0009790	embryo_development	8	5	0.0055	Smechr0801995;Smechr1002872;Smechr1002873;Smechr1002874;Smechr1100430
82	GO:0009793	embryo_development_ending_in_seed_dormancy	8	5	0.0055	Smechr0801995;Smechr1002872;Smechr1002873;Smechr1002874;Smechr1100430
83	GO:0006470	protein_dephosphorylation	114	31	0.00556	Smechr0100069;Smechr0102177;Smechr0103812;Smechr0202196;Smechr0300989;Smechr0302180;Smechr0303619;Smechr0400390;Smechr0401891;Smechr0500342;Smechr0501203;Smechr0502720;Smechr0600078;Smechr0600238;Smechr0601361;Smechr0602827;Smechr0602900;Smechr0602924;Smechr0602978;Smechr0700165;Smechr0701130;Smechr0702727;Smechr0800018;Smechr0801279;Smechr0802007;Smechr0900421;Smechr0900657;Smechr1000208;Smechr1…
84	GO:0042592	homeostatic_process	229	55	0.0059	Smechr0100912;Smechr0101132;Smechr0102504;Smechr0102519;Smechr0103776;Smechr0103994;Smechr0200409;Smechr0200872;Smechr0200991;Smechr0201420;Smechr0202785;Smechr0300568;Smechr0301840;Smechr0303052;Smechr0303287;Smechr0400251;Smechr0400346;Smechr0400449;Smechr0402235;Smechr0402423;Smechr0402513;Smechr0500225;Smechr0500355;Smechr0501968;Smechr0600015;Smechr0600116;Smechr0600522;Smechr0702110;Smechr0…
85	GO:0015711	organic_anion_transport	49	16	0.00672	Smechr0101234;Smechr0202815;Smechr0202816;Smechr0202817;Smechr0302938;Smechr0502516;Smechr0502517;Smechr0602148;Smechr0602615;Smechr0700022;Smechr0800017;Smechr1001834;Smechr1102013;Smechr1200459;Smechr1200460;Smechr1201668
86	GO:0009311	oligosaccharide_metabolic_process	37	13	0.00711	Smechr0104039;Smechr0201243;Smechr0301482;Smechr0302174;Smechr0402567;Smechr0700013;Smechr0701684;Smechr0702173;Smechr0802203;Smechr0902561;Smechr1000746;Smechr1100861;Smechr1101614
87	GO:1901701	cellular_response_to_oxygen-containing_compound	37	13	0.00711	Smechr0100031;Smechr0202218;Smechr0300087;Smechr0402335;Smechr0500495;Smechr0502525;Smechr0701732;Smechr0702343;Smechr0902425;Smechr1102580;Smechr1201289;Smechr1201293;Smechr1201653
88	GO:0009415	response_to_water	15	7	0.00823	Smechr0100041;Smechr0100214;Smechr0200676;Smechr0200704;Smechr0202315;Smechr0202316;Smechr0402534
89	GO:0032879	regulation_of_localization	15	7	0.00823	Smechr0202815;Smechr0202816;Smechr0202817;Smechr0302938;Smechr0502516;Smechr0502517;Smechr0700022
90	GO:0015849	organic_acid_transport	34	12	0.00918	Smechr0202815;Smechr0202816;Smechr0202817;Smechr0302938;Smechr0502516;Smechr0502517;Smechr0602615;Smechr0700022;Smechr0800017;Smechr1200459;Smechr1200460;Smechr1201668
91	GO:0046942	carboxylic_acid_transport	34	12	0.00918	Smechr0202815;Smechr0202816;Smechr0202817;Smechr0302938;Smechr0502516;Smechr0502517;Smechr0602615;Smechr0700022;Smechr0800017;Smechr1200459;Smechr1200460;Smechr1201668
92	GO:0042221	response_to_chemical	175	43	0.00921	Smechr0100031;Smechr0100041;Smechr0100145;Smechr0100146;Smechr0100214;Smechr0100302;Smechr0101647;Smechr0200676;Smechr0200704;Smechr0202218;Smechr0202315;Smechr0202316;Smechr0300087;Smechr0302018;Smechr0302266;Smechr0302267;Smechr0302268;Smechr0302318;Smechr0302319;Smechr0302402;Smechr0302673;Smechr0303268;Smechr0303676;Smechr0402335;Smechr0402534;Smechr0500495;Smechr0500742;Smechr0502386;Smechr0…
93	GO:0000272	polysaccharide_catabolic_process	9	5	0.01062	Smechr0102450;Smechr0501203;Smechr0800028;Smechr0802047;Smechr0902452
94	GO:0055085	transmembrane_transport	858	173	0.01392	Smechr0100056;Smechr0100061;Smechr0100187;Smechr0100782;Smechr0100793;Smechr0101102;Smechr0101107;Smechr0101132;Smechr0101239;Smechr0101258;Smechr0101357;Smechr0101385;Smechr0101462;Smechr0101562;Smechr0104218;Smechr0104220;Smechr0200530;Smechr0200750;Smechr0200829;Smechr0201099;Smechr0201151;Smechr0201264;Smechr0201321;Smechr0201325;Smechr0201345;Smechr0201396;Smechr0201421;Smechr0201824;Smechr0…
95	GO:0070647	protein_modification_by_small_protein_conjugation_or_removal	165	40	0.01464	Smechr0101477;Smechr0101824;Smechr0103853;Smechr0103854;Smechr0104034;Smechr0104112;Smechr0104113;Smechr0104114;Smechr0201517;Smechr0201730;Smechr0201856;Smechr0202349;Smechr0202593;Smechr0301729;Smechr0302073;Smechr0302857;Smechr0302889;Smechr0303055;Smechr0303227;Smechr0401584;Smechr0402316;Smechr0402569;Smechr0500749;Smechr0502137;Smechr0502358;Smechr0602715;Smechr0700205;Smechr0702293;Smechr0…
96	GO:0050801	ion_homeostasis	17	7	0.01809	Smechr0101132;Smechr0200991;Smechr0202785;Smechr0300568;Smechr0600015;Smechr0802268;Smechr0900876
97	GO:0015969	guanosine_tetraphosphate_metabolic_process	4	3	0.01815	Smechr0302334;Smechr0303659;Smechr0502659
98	GO:0034035	purine_ribonucleoside_bisphosphate_metabolic_process	4	3	0.01815	Smechr0302334;Smechr0303659;Smechr0502659
99	GO:0098869	cellular_oxidant_detoxification	4	3	0.01815	Smechr0302318;Smechr0302319;Smechr0602622
100	GO:0003006	developmental_process_involved_in_reproduction	37	12	0.01878	Smechr0100302;Smechr0202093;Smechr0401901;Smechr0502159;Smechr0502455;Smechr0801304;Smechr0801985;Smechr0801995;Smechr1002872;Smechr1002873;Smechr1002874;Smechr1100430
101	GO:0032957	inositol_trisphosphate_metabolic_process	7	4	0.02028	Smechr0302387;Smechr0402050;Smechr0502275;Smechr0800247
102	GO:0032875	regulation_of_DNA_endoreduplication	18	7	0.02526	Smechr0103939;Smechr0300923;Smechr0602791;Smechr0602917;Smechr1001035;Smechr1001639;Smechr1201357
103	GO:0071229	cellular_response_to_acid_chemical	26	9	0.02603	Smechr0100031;Smechr0202218;Smechr0500495;Smechr0502525;Smechr0701732;Smechr0902425;Smechr1201289;Smechr1201293;Smechr1201653
104	GO:0098656	anion_transmembrane_transport	26	9	0.02603	Smechr0202815;Smechr0202816;Smechr0202817;Smechr0302938;Smechr0502516;Smechr0502517;Smechr0700022;Smechr1200459;Smechr1200460
105	GO:0071396	cellular_response_to_lipid	22	8	0.02611	Smechr0300087;Smechr0402335;Smechr0500495;Smechr0502525;Smechr0702343;Smechr0902425;Smechr1201289;Smechr1201293
106	GO:0006560	proline_metabolic_process	2	2	0.03009	Smechr0202803;Smechr0202804
107	GO:0006562	proline_catabolic_process	2	2	0.03009	Smechr0202803;Smechr0202804
108	GO:0033993	response_to_lipid	31	10	0.03182	Smechr0300087;Smechr0302018;Smechr0402335;Smechr0500495;Smechr0502525;Smechr0602921;Smechr0702343;Smechr0902425;Smechr1201289;Smechr1201293
109	GO:0055080	cation_homeostasis	15	6	0.03274	Smechr0101132;Smechr0200991;Smechr0202785;Smechr0300568;Smechr0600015;Smechr0900876
110	GO:0098771	inorganic_ion_homeostasis	15	6	0.03274	Smechr0101132;Smechr0200991;Smechr0202785;Smechr0300568;Smechr0600015;Smechr0900876
111	GO:0048608	reproductive_structure_development	27	9	0.03321	Smechr0502159;Smechr0502455;Smechr0801304;Smechr0801985;Smechr0801995;Smechr1002872;Smechr1002873;Smechr1002874;Smechr1100430
112	GO:0061458	reproductive_system_development	27	9	0.03321	Smechr0502159;Smechr0502455;Smechr0801304;Smechr0801985;Smechr0801995;Smechr1002872;Smechr1002873;Smechr1002874;Smechr1100430
113	GO:0048878	chemical_homeostasis	23	8	0.03411	Smechr0101132;Smechr0200991;Smechr0202785;Smechr0300568;Smechr0600015;Smechr0802268;Smechr0900876;Smechr1200134
114	GO:0090329	regulation_of_DNA-dependent_DNA_replication	19	7	0.03416	Smechr0103939;Smechr0300923;Smechr0602791;Smechr0602917;Smechr1001035;Smechr1001639;Smechr1201357
115	GO:0009636	response_to_toxic_substance	5	3	0.03953	Smechr0302318;Smechr0302319;Smechr0602622
116	GO:0051560	mitochondrial_calcium_ion_homeostasis	5	3	0.03953	Smechr0200991;Smechr0202785;Smechr0300568
117	GO:0097237	cellular_response_to_toxic_substance	5	3	0.03953	Smechr0302318;Smechr0302319;Smechr0602622
118	GO:0098754	detoxification	5	3	0.03953	Smechr0302318;Smechr0302319;Smechr0602622
119	GO:1990748	cellular_detoxification	5	3	0.03953	Smechr0302318;Smechr0302319;Smechr0602622
120	GO:0006887	exocytosis	50	14	0.0412	Smechr0302983;Smechr0303644;Smechr0500555;Smechr0501105;Smechr0502504;Smechr0602127;Smechr0602863;Smechr0801329;Smechr0801670;Smechr0900345;Smechr0900346;Smechr0900347;Smechr1002592;Smechr1201483
121	GO:0032940	secretion_by_cell	50	14	0.0412	Smechr0302983;Smechr0303644;Smechr0500555;Smechr0501105;Smechr0502504;Smechr0602127;Smechr0602863;Smechr0801329;Smechr0801670;Smechr0900345;Smechr0900346;Smechr0900347;Smechr1002592;Smechr1201483
122	GO:0046903	secretion	50	14	0.0412	Smechr0302983;Smechr0303644;Smechr0500555;Smechr0501105;Smechr0502504;Smechr0602127;Smechr0602863;Smechr0801329;Smechr0801670;Smechr0900345;Smechr0900346;Smechr0900347;Smechr1002592;Smechr1201483
123	GO:0016571	histone_methylation	16	6	0.04489	Smechr0301707;Smechr0502522;Smechr0802077;Smechr0902170;Smechr0902438;Smechr1201303
124	GO:0018022	peptidyl-lysine_methylation	16	6	0.04489	Smechr0301707;Smechr0502522;Smechr0802077;Smechr0902170;Smechr0902438;Smechr1201303
125	GO:0034968	histone_lysine_methylation	16	6	0.04489	Smechr0301707;Smechr0502522;Smechr0802077;Smechr0902170;Smechr0902438;Smechr1201303
126	GO:0006275	regulation_of_DNA_replication	20	7	0.04491	Smechr0103939;Smechr0300923;Smechr0602791;Smechr0602917;Smechr1001035;Smechr1001639;Smechr1201357
127	GO:0042023	DNA_endoreduplication	20	7	0.04491	Smechr0103939;Smechr0300923;Smechr0602791;Smechr0602917;Smechr1001035;Smechr1001639;Smechr1201357
MF	GO.ID	Term	Annotated	Significant	PValue	ann.genes
1	GO:0003700	DNA-binding_transcription_factor_activity	521	187	1.4e-25	Smechr0100085;Smechr0100362;Smechr0100378;Smechr0100651;Smechr0100661;Smechr0100720;Smechr0100729;Smechr0100927;Smechr0101299;Smechr0101386;Smechr0101390;Smechr0101421;Smechr0101706;Smechr0101707;Smechr0101713;Smechr0101714;Smechr0101715;Smechr0101915;Smechr0102160;Smechr0103838;Smechr0103903;Smechr0104125;Smechr0104232;Smechr0200434;Smechr0200863;Smechr0201082;Smechr0201239;Smechr0201254;Smechr0…
2	GO:0140110	transcription_regulator_activity	602	193	7.9e-20	Smechr0100085;Smechr0100362;Smechr0100378;Smechr0100651;Smechr0100661;Smechr0100720;Smechr0100729;Smechr0100927;Smechr0101299;Smechr0101386;Smechr0101390;Smechr0101421;Smechr0101482;Smechr0101706;Smechr0101707;Smechr0101713;Smechr0101714;Smechr0101715;Smechr0101915;Smechr0102160;Smechr0103838;Smechr0103903;Smechr0104125;Smechr0104232;Smechr0200434;Smechr0200863;Smechr0201082;Smechr0201239;Smechr0…
3	GO:0043565	sequence-specific_DNA_binding	242	87	1.5e-12	Smechr0100661;Smechr0101299;Smechr0101421;Smechr0101915;Smechr0102160;Smechr0200434;Smechr0200863;Smechr0201082;Smechr0201210;Smechr0201211;Smechr0201239;Smechr0201254;Smechr0201258;Smechr0201346;Smechr0201420;Smechr0201727;Smechr0201809;Smechr0201953;Smechr0202654;Smechr0202694;Smechr0203178;Smechr0300088;Smechr0300134;Smechr0301211;Smechr0302162;Smechr0302242;Smechr0302243;Smechr0302263;Smechr0…
4	GO:0004672	protein_kinase_activity	1064	269	3.3e-12	SmeSca00068;Smechr0100053;Smechr0100241;Smechr0100568;Smechr0100663;Smechr0100753;Smechr0100823;Smechr0101116;Smechr0101444;Smechr0101461;Smechr0101477;Smechr0101592;Smechr0101783;Smechr0101853;Smechr0102309;Smechr0102354;Smechr0102552;Smechr0102787;Smechr0102798;Smechr0103590;Smechr0103591;Smechr0103651;Smechr0103906;Smechr0103907;Smechr0103945;Smechr0103995;Smechr0104136;Smechr0104168;Smechr020…
5	GO:0016773	phosphotransferase_activity,_alcohol_group_as_acceptor	1157	284	2.8e-11	SmeSca00068;Smechr0100053;Smechr0100241;Smechr0100568;Smechr0100663;Smechr0100753;Smechr0100823;Smechr0101116;Smechr0101444;Smechr0101461;Smechr0101477;Smechr0101592;Smechr0101783;Smechr0101853;Smechr0102309;Smechr0102354;Smechr0102552;Smechr0102787;Smechr0102798;Smechr0103590;Smechr0103591;Smechr0103651;Smechr0103906;Smechr0103907;Smechr0103929;Smechr0103945;Smechr0103995;Smechr0104136;Smechr010…
6	GO:0016301	kinase_activity	1200	289	1.7e-10	SmeSca00068;Smechr0100053;Smechr0100241;Smechr0100568;Smechr0100663;Smechr0100753;Smechr0100823;Smechr0101116;Smechr0101444;Smechr0101461;Smechr0101477;Smechr0101592;Smechr0101783;Smechr0101853;Smechr0102309;Smechr0102354;Smechr0102552;Smechr0102787;Smechr0102798;Smechr0103590;Smechr0103591;Smechr0103651;Smechr0103906;Smechr0103907;Smechr0103929;Smechr0103945;Smechr0103995;Smechr0104136;Smechr010…
7	GO:0140096	catalytic_activity,_acting_on_a_protein	1952	412	1e-06	SmeSca00068;Smechr0100053;Smechr0100069;Smechr0100199;Smechr0100241;Smechr0100568;Smechr0100663;Smechr0100753;Smechr0100823;Smechr0100899;Smechr0101079;Smechr0101116;Smechr0101279;Smechr0101430;Smechr0101444;Smechr0101461;Smechr0101477;Smechr0101556;Smechr0101592;Smechr0101783;Smechr0101824;Smechr0101853;Smechr0101859;Smechr0102044;Smechr0102047;Smechr0102177;Smechr0102267;Smechr0102268;Smechr010…
8	GO:0016772	transferase_activity,_transferring_phosphorus-containing_groups	1391	300	6.3e-06	SmeSca00068;Smechr0100053;Smechr0100241;Smechr0100568;Smechr0100663;Smechr0100753;Smechr0100823;Smechr0101116;Smechr0101444;Smechr0101461;Smechr0101477;Smechr0101592;Smechr0101783;Smechr0101853;Smechr0102309;Smechr0102354;Smechr0102552;Smechr0102787;Smechr0102798;Smechr0103590;Smechr0103591;Smechr0103651;Smechr0103906;Smechr0103907;Smechr0103929;Smechr0103945;Smechr0103995;Smechr0104136;Smechr010…
9	GO:0004970	ionotropic_glutamate_receptor_activity	16	11	7.2e-06	Smechr0100012;Smechr0201636;Smechr0201637;Smechr0303704;Smechr0303705;Smechr0500015;Smechr0602103;Smechr0602105;Smechr0602106;Smechr0602107;Smechr0800335
10	GO:0005230	extracellular_ligand-gated_ion_channel_activity	16	11	7.2e-06	Smechr0100012;Smechr0201636;Smechr0201637;Smechr0303704;Smechr0303705;Smechr0500015;Smechr0602103;Smechr0602105;Smechr0602106;Smechr0602107;Smechr0800335
11	GO:0008066	glutamate_receptor_activity	16	11	7.2e-06	Smechr0100012;Smechr0201636;Smechr0201637;Smechr0303704;Smechr0303705;Smechr0500015;Smechr0602103;Smechr0602105;Smechr0602106;Smechr0602107;Smechr0800335
12	GO:0015276	ligand-gated_ion_channel_activity	16	11	7.2e-06	Smechr0100012;Smechr0201636;Smechr0201637;Smechr0303704;Smechr0303705;Smechr0500015;Smechr0602103;Smechr0602105;Smechr0602106;Smechr0602107;Smechr0800335
13	GO:0022824	transmitter-gated_ion_channel_activity	16	11	7.2e-06	Smechr0100012;Smechr0201636;Smechr0201637;Smechr0303704;Smechr0303705;Smechr0500015;Smechr0602103;Smechr0602105;Smechr0602106;Smechr0602107;Smechr0800335
14	GO:0022834	ligand-gated_channel_activity	16	11	7.2e-06	Smechr0100012;Smechr0201636;Smechr0201637;Smechr0303704;Smechr0303705;Smechr0500015;Smechr0602103;Smechr0602105;Smechr0602106;Smechr0602107;Smechr0800335
15	GO:0022835	transmitter-gated_channel_activity	16	11	7.2e-06	Smechr0100012;Smechr0201636;Smechr0201637;Smechr0303704;Smechr0303705;Smechr0500015;Smechr0602103;Smechr0602105;Smechr0602106;Smechr0602107;Smechr0800335
16	GO:0030594	neurotransmitter_receptor_activity	16	11	7.2e-06	Smechr0100012;Smechr0201636;Smechr0201637;Smechr0303704;Smechr0303705;Smechr0500015;Smechr0602103;Smechr0602105;Smechr0602106;Smechr0602107;Smechr0800335
17	GO:0016740	transferase_activity	2630	527	1.7e-05	SmeSca00068;Smechr0100053;Smechr0100241;Smechr0100375;Smechr0100391;Smechr0100398;Smechr0100399;Smechr0100403;Smechr0100404;Smechr0100568;Smechr0100575;Smechr0100663;Smechr0100753;Smechr0100801;Smechr0100823;Smechr0100955;Smechr0101002;Smechr0101058;Smechr0101116;Smechr0101341;Smechr0101373;Smechr0101444;Smechr0101461;Smechr0101477;Smechr0101587;Smechr0101592;Smechr0101783;Smechr0101824;Smechr010…
18	GO:0016705	oxidoreductase_activity,_acting_on_paired_donors,_with_incorporation_or_reductio...	335	87	3.1e-05	Smechr0100025;Smechr0100288;Smechr0101302;Smechr0101538;Smechr0101539;Smechr0101822;Smechr0103494;Smechr0200910;Smechr0200943;Smechr0201017;Smechr0202070;Smechr0202285;Smechr0202286;Smechr0202287;Smechr0202288;Smechr0202422;Smechr0202635;Smechr0202738;Smechr0302040;Smechr0302604;Smechr0302605;Smechr0302657;Smechr0302659;Smechr0302660;Smechr0302665;Smechr0303657;Smechr0400048;Smechr0400809;Smechr0…
19	GO:0016758	transferase_activity,_transferring_hexosyl_groups	343	88	4.5e-05	Smechr0100375;Smechr0100398;Smechr0100399;Smechr0100403;Smechr0100404;Smechr0101373;Smechr0101837;Smechr0104152;Smechr0201438;Smechr0202034;Smechr0202046;Smechr0202332;Smechr0202503;Smechr0202982;Smechr0203097;Smechr0300037;Smechr0300293;Smechr0300967;Smechr0301542;Smechr0301543;Smechr0302826;Smechr0302892;Smechr0303559;Smechr0401656;Smechr0500028;Smechr0500437;Smechr0500438;Smechr0500619;Smechr0…
20	GO:0004674	protein_serine/threonine_kinase_activity	62	24	4.7e-05	Smechr0100053;Smechr0200086;Smechr0201842;Smechr0201843;Smechr0201845;Smechr0300166;Smechr0400190;Smechr0400193;Smechr0400194;Smechr0402075;Smechr0402079;Smechr0402231;Smechr0702481;Smechr0702492;Smechr0801891;Smechr0902164;Smechr0902363;Smechr1000024;Smechr1000499;Smechr1000784;Smechr1001446;Smechr1001803;Smechr1102580;Smechr1200181
21	GO:0038023	signaling_receptor_activity	34	16	5.5e-05	Smechr0100012;Smechr0201636;Smechr0201637;Smechr0303704;Smechr0303705;Smechr0500015;Smechr0500495;Smechr0502525;Smechr0602103;Smechr0602105;Smechr0602106;Smechr0602107;Smechr0800335;Smechr0902425;Smechr1201289;Smechr1201293
22	GO:0060089	molecular_transducer_activity	34	16	5.5e-05	Smechr0100012;Smechr0201636;Smechr0201637;Smechr0303704;Smechr0303705;Smechr0500015;Smechr0500495;Smechr0502525;Smechr0602103;Smechr0602105;Smechr0602106;Smechr0602107;Smechr0800335;Smechr0902425;Smechr1201289;Smechr1201293
23	GO:0016757	transferase_activity,_transferring_glycosyl_groups	459	109	0.00019	Smechr0100375;Smechr0100398;Smechr0100399;Smechr0100403;Smechr0100404;Smechr0100955;Smechr0101058;Smechr0101373;Smechr0101837;Smechr0104152;Smechr0200713;Smechr0201438;Smechr0202034;Smechr0202046;Smechr0202332;Smechr0202503;Smechr0202982;Smechr0203097;Smechr0300037;Smechr0300293;Smechr0300967;Smechr0301315;Smechr0301542;Smechr0301543;Smechr0301689;Smechr0302826;Smechr0302892;Smechr0303039;Smechr0…
24	GO:0004888	transmembrane_signaling_receptor_activity	21	11	0.00025	Smechr0100012;Smechr0201636;Smechr0201637;Smechr0303704;Smechr0303705;Smechr0500015;Smechr0602103;Smechr0602105;Smechr0602106;Smechr0602107;Smechr0800335
25	GO:0008144	drug_binding	1959	392	0.0003	SmeSca00068;Smechr0100039;Smechr0100241;Smechr0100568;Smechr0100663;Smechr0100753;Smechr0100801;Smechr0100823;Smechr0100870;Smechr0100998;Smechr0101116;Smechr0101210;Smechr0101234;Smechr0101307;Smechr0101426;Smechr0101444;Smechr0101461;Smechr0101477;Smechr0101592;Smechr0101783;Smechr0101853;Smechr0101878;Smechr0101896;Smechr0102309;Smechr0102354;Smechr0102408;Smechr0102552;Smechr0102787;Smechr010…
26	GO:0005506	iron_ion_binding	341	83	0.00046	Smechr0100288;Smechr0101163;Smechr0101302;Smechr0101538;Smechr0101539;Smechr0101822;Smechr0102164;Smechr0103494;Smechr0103613;Smechr0200910;Smechr0200943;Smechr0201017;Smechr0202070;Smechr0202285;Smechr0202286;Smechr0202287;Smechr0202288;Smechr0202422;Smechr0202635;Smechr0202738;Smechr0302040;Smechr0302093;Smechr0302328;Smechr0302604;Smechr0302605;Smechr0302657;Smechr0302659;Smechr0302660;Smechr0…
27	GO:0020037	heme_binding	413	97	0.00061	Smechr0100288;Smechr0100329;Smechr0100916;Smechr0101302;Smechr0101538;Smechr0101539;Smechr0101822;Smechr0102155;Smechr0103494;Smechr0103982;Smechr0104158;Smechr0200910;Smechr0200943;Smechr0201017;Smechr0201840;Smechr0202070;Smechr0202285;Smechr0202286;Smechr0202287;Smechr0202288;Smechr0202422;Smechr0202427;Smechr0202635;Smechr0202738;Smechr0301467;Smechr0302040;Smechr0302062;Smechr0302604;Smechr0…
28	GO:0015035	protein_disulfide_oxidoreductase_activity	72	24	0.00067	Smechr0102504;Smechr0102519;Smechr0103776;Smechr0103994;Smechr0400346;Smechr0400449;Smechr0500225;Smechr0600116;Smechr0702110;Smechr0802509;Smechr0900045;Smechr0902037;Smechr0902039;Smechr0902040;Smechr1002829;Smechr1102639;Smechr1102640;Smechr1102641;Smechr1102643;Smechr1102644;Smechr1102645;Smechr1102646;Smechr1102647;Smechr1201929
29	GO:0015036	disulfide_oxidoreductase_activity	72	24	0.00067	Smechr0102504;Smechr0102519;Smechr0103776;Smechr0103994;Smechr0400346;Smechr0400449;Smechr0500225;Smechr0600116;Smechr0702110;Smechr0802509;Smechr0900045;Smechr0902037;Smechr0902039;Smechr0902040;Smechr1002829;Smechr1102639;Smechr1102640;Smechr1102641;Smechr1102643;Smechr1102644;Smechr1102645;Smechr1102646;Smechr1102647;Smechr1201929
30	GO:0005524	ATP_binding	1854	369	0.0007	SmeSca00068;Smechr0100039;Smechr0100241;Smechr0100568;Smechr0100663;Smechr0100753;Smechr0100823;Smechr0100870;Smechr0100998;Smechr0101116;Smechr0101234;Smechr0101307;Smechr0101444;Smechr0101461;Smechr0101477;Smechr0101592;Smechr0101783;Smechr0101853;Smechr0101878;Smechr0101896;Smechr0102309;Smechr0102354;Smechr0102408;Smechr0102552;Smechr0102787;Smechr0102798;Smechr0103590;Smechr0103591;Smechr010…
31	GO:0042578	phosphoric_ester_hydrolase_activity	178	47	0.00131	Smechr0100069;Smechr0102109;Smechr0102177;Smechr0103779;Smechr0201281;Smechr0202196;Smechr0203193;Smechr0300989;Smechr0302180;Smechr0303619;Smechr0400390;Smechr0401634;Smechr0401891;Smechr0500342;Smechr0500660;Smechr0501203;Smechr0502145;Smechr0502720;Smechr0600078;Smechr0600238;Smechr0600851;Smechr0601361;Smechr0602166;Smechr0602168;Smechr0602900;Smechr0602924;Smechr0602978;Smechr0700165;Smechr0…
32	GO:0004722	protein_serine/threonine_phosphatase_activity	85	26	0.00172	Smechr0100069;Smechr0102177;Smechr0202196;Smechr0302180;Smechr0303619;Smechr0400390;Smechr0401891;Smechr0500342;Smechr0502720;Smechr0600078;Smechr0600238;Smechr0601361;Smechr0602900;Smechr0602924;Smechr0602978;Smechr0700165;Smechr0701130;Smechr0702727;Smechr0800018;Smechr0801279;Smechr0802007;Smechr0900421;Smechr0900657;Smechr1000208;Smechr1001357;Smechr1001632
33	GO:0015267	channel_activity	130	36	0.0019	Smechr0100012;Smechr0100782;Smechr0101357;Smechr0200829;Smechr0201151;Smechr0201264;Smechr0201345;Smechr0201396;Smechr0201636;Smechr0201637;Smechr0202205;Smechr0202508;Smechr0202893;Smechr0203159;Smechr0303704;Smechr0303705;Smechr0500015;Smechr0500088;Smechr0501682;Smechr0602103;Smechr0602105;Smechr0602106;Smechr0602107;Smechr0602194;Smechr0602541;Smechr0602796;Smechr0602866;Smechr0700014;Smechr0…
34	GO:0022803	passive_transmembrane_transporter_activity	130	36	0.0019	Smechr0100012;Smechr0100782;Smechr0101357;Smechr0200829;Smechr0201151;Smechr0201264;Smechr0201345;Smechr0201396;Smechr0201636;Smechr0201637;Smechr0202205;Smechr0202508;Smechr0202893;Smechr0203159;Smechr0303704;Smechr0303705;Smechr0500015;Smechr0500088;Smechr0501682;Smechr0602103;Smechr0602105;Smechr0602106;Smechr0602107;Smechr0602194;Smechr0602541;Smechr0602796;Smechr0602866;Smechr0700014;Smechr0…
35	GO:0046906	tetrapyrrole_binding	430	97	0.00238	Smechr0100288;Smechr0100329;Smechr0100916;Smechr0101302;Smechr0101538;Smechr0101539;Smechr0101822;Smechr0102155;Smechr0103494;Smechr0103982;Smechr0104158;Smechr0200910;Smechr0200943;Smechr0201017;Smechr0201840;Smechr0202070;Smechr0202285;Smechr0202286;Smechr0202287;Smechr0202288;Smechr0202422;Smechr0202427;Smechr0202635;Smechr0202738;Smechr0301467;Smechr0302040;Smechr0302062;Smechr0302604;Smechr0…
36	GO:0016791	phosphatase_activity	152	40	0.00306	Smechr0100069;Smechr0102109;Smechr0102177;Smechr0202196;Smechr0300989;Smechr0302180;Smechr0303619;Smechr0400390;Smechr0401634;Smechr0401891;Smechr0500342;Smechr0500660;Smechr0501203;Smechr0502145;Smechr0502720;Smechr0600078;Smechr0600238;Smechr0601361;Smechr0602166;Smechr0602168;Smechr0602900;Smechr0602924;Smechr0602978;Smechr0700165;Smechr0700795;Smechr0701130;Smechr0702727;Smechr0800018;Smechr0…
37	GO:0030554	adenyl_nucleotide_binding	2020	391	0.00371	SmeSca00068;Smechr0100039;Smechr0100241;Smechr0100568;Smechr0100663;Smechr0100753;Smechr0100805;Smechr0100823;Smechr0100870;Smechr0100998;Smechr0101116;Smechr0101234;Smechr0101307;Smechr0101444;Smechr0101461;Smechr0101477;Smechr0101592;Smechr0101783;Smechr0101853;Smechr0101878;Smechr0101896;Smechr0101991;Smechr0102309;Smechr0102354;Smechr0102408;Smechr0102552;Smechr0102787;Smechr0102798;Smechr010…
38	GO:0032559	adenyl_ribonucleotide_binding	2016	390	0.0039	SmeSca00068;Smechr0100039;Smechr0100241;Smechr0100568;Smechr0100663;Smechr0100753;Smechr0100805;Smechr0100823;Smechr0100870;Smechr0100998;Smechr0101116;Smechr0101234;Smechr0101307;Smechr0101444;Smechr0101461;Smechr0101477;Smechr0101592;Smechr0101783;Smechr0101853;Smechr0101878;Smechr0101896;Smechr0101991;Smechr0102309;Smechr0102354;Smechr0102408;Smechr0102552;Smechr0102787;Smechr0102798;Smechr010…
39	GO:0005216	ion_channel_activity	77	23	0.00429	Smechr0100012;Smechr0100782;Smechr0101357;Smechr0201151;Smechr0201345;Smechr0201396;Smechr0201636;Smechr0201637;Smechr0202893;Smechr0203159;Smechr0303704;Smechr0303705;Smechr0500015;Smechr0500088;Smechr0602103;Smechr0602105;Smechr0602106;Smechr0602107;Smechr0700014;Smechr0800335;Smechr0802268;Smechr1102563;Smechr1201893
40	GO:0022838	substrate-specific_channel_activity	77	23	0.00429	Smechr0100012;Smechr0100782;Smechr0101357;Smechr0201151;Smechr0201345;Smechr0201396;Smechr0201636;Smechr0201637;Smechr0202893;Smechr0203159;Smechr0303704;Smechr0303705;Smechr0500015;Smechr0500088;Smechr0602103;Smechr0602105;Smechr0602106;Smechr0602107;Smechr0700014;Smechr0800335;Smechr0802268;Smechr1102563;Smechr1201893
41	GO:0004497	monooxygenase_activity	48	16	0.00503	Smechr0100025;Smechr0100288;Smechr0100591;Smechr0101538;Smechr0201017;Smechr0302604;Smechr0302605;Smechr0402311;Smechr0601948;Smechr0603114;Smechr0701294;Smechr0701295;Smechr0801582;Smechr0902458;Smechr1100499;Smechr1201915
42	GO:0004842	ubiquitin-protein_transferase_activity	152	39	0.00545	Smechr0101477;Smechr0101824;Smechr0103420;Smechr0103853;Smechr0103854;Smechr0104034;Smechr0104112;Smechr0104113;Smechr0104114;Smechr0201517;Smechr0201730;Smechr0201856;Smechr0202349;Smechr0202593;Smechr0301729;Smechr0302073;Smechr0302842;Smechr0302857;Smechr0302889;Smechr0303055;Smechr0303227;Smechr0401584;Smechr0402316;Smechr0402569;Smechr0500459;Smechr0500749;Smechr0502358;Smechr0602465;Smechr0…
43	GO:0043167	ion_binding	4121	762	0.0059	SmeSca00068;Smechr0100025;Smechr0100039;Smechr0100178;Smechr0100241;Smechr0100262;Smechr0100282;Smechr0100288;Smechr0100367;Smechr0100541;Smechr0100551;Smechr0100568;Smechr0100571;Smechr0100629;Smechr0100663;Smechr0100707;Smechr0100753;Smechr0100801;Smechr0100805;Smechr0100823;Smechr0100870;Smechr0100878;Smechr0100998;Smechr0101072;Smechr0101116;Smechr0101163;Smechr0101188;Smechr0101189;Smechr010…
44	GO:0044877	protein-containing_complex_binding	53	17	0.00605	Smechr0100291;Smechr0100292;Smechr0100302;Smechr0200529;Smechr0200531;Smechr0300989;Smechr0303027;Smechr0502137;Smechr0502199;Smechr0502200;Smechr0502202;Smechr0502537;Smechr0800182;Smechr0801899;Smechr0801945;Smechr1002816;Smechr1100137
45	GO:0019787	ubiquitin-like_protein_transferase_activity	153	39	0.00613	Smechr0101477;Smechr0101824;Smechr0103420;Smechr0103853;Smechr0103854;Smechr0104034;Smechr0104112;Smechr0104113;Smechr0104114;Smechr0201517;Smechr0201730;Smechr0201856;Smechr0202349;Smechr0202593;Smechr0301729;Smechr0302073;Smechr0302842;Smechr0302857;Smechr0302889;Smechr0303055;Smechr0303227;Smechr0401584;Smechr0402316;Smechr0402569;Smechr0500459;Smechr0500749;Smechr0502358;Smechr0602465;Smechr0…
46	GO:0016667	oxidoreductase_activity,_acting_on_a_sulfur_group_of_donors	88	25	0.00614	Smechr0102504;Smechr0102519;Smechr0103776;Smechr0103994;Smechr0200816;Smechr0400346;Smechr0400449;Smechr0500225;Smechr0600116;Smechr0702110;Smechr0802509;Smechr0900045;Smechr0902037;Smechr0902039;Smechr0902040;Smechr1002829;Smechr1102639;Smechr1102640;Smechr1102641;Smechr1102643;Smechr1102644;Smechr1102645;Smechr1102646;Smechr1102647;Smechr1201929
47	GO:0030246	carbohydrate_binding	107	29	0.00689	Smechr0101352;Smechr0101353;Smechr0101354;Smechr0201611;Smechr0201711;Smechr0201713;Smechr0202009;Smechr0202026;Smechr0202457;Smechr0302182;Smechr0302695;Smechr0302826;Smechr0303584;Smechr0401314;Smechr0500345;Smechr0502260;Smechr0702666;Smechr0801680;Smechr0900457;Smechr0900585;Smechr0900825;Smechr1000081;Smechr1000784;Smechr1001718;Smechr1002045;Smechr1002727;Smechr1200134;Smechr1200333;Smechr1…
48	GO:0004721	phosphoprotein_phosphatase_activity	108	29	0.0079	Smechr0100069;Smechr0102177;Smechr0202196;Smechr0300989;Smechr0302180;Smechr0303619;Smechr0400390;Smechr0401891;Smechr0500342;Smechr0501203;Smechr0502720;Smechr0600078;Smechr0600238;Smechr0601361;Smechr0602900;Smechr0602924;Smechr0602978;Smechr0700165;Smechr0701130;Smechr0702727;Smechr0800018;Smechr0801279;Smechr0802007;Smechr0900421;Smechr0900657;Smechr1000208;Smechr1001357;Smechr1001632;Smechr1…
49	GO:0008375	acetylglucosaminyltransferase_activity	42	14	0.00843	Smechr0202046;Smechr0202982;Smechr0203097;Smechr0300967;Smechr0303559;Smechr0502068;Smechr0602175;Smechr0700241;Smechr0701684;Smechr0801301;Smechr1000028;Smechr1000406;Smechr1100507;Smechr1102427
50	GO:0005544	calcium-dependent_phospholipid_binding	12	6	0.00932	Smechr0101188;Smechr0101189;Smechr0101190;Smechr0101191;Smechr0702688;Smechr1002333
51	GO:0016491	oxidoreductase_activity	1436	280	0.0096	Smechr0100025;Smechr0100080;Smechr0100262;Smechr0100288;Smechr0100329;Smechr0100421;Smechr0100569;Smechr0100570;Smechr0100591;Smechr0101290;Smechr0101302;Smechr0101496;Smechr0101538;Smechr0101539;Smechr0101822;Smechr0102075;Smechr0102079;Smechr0102436;Smechr0102504;Smechr0102519;Smechr0103247;Smechr0103367;Smechr0103494;Smechr0103613;Smechr0103776;Smechr0103982;Smechr0103994;Smechr0104158;Smechr0…
52	GO:0005215	transporter_activity	855	173	0.0102	Smechr0100012;Smechr0100056;Smechr0100061;Smechr0100187;Smechr0100782;Smechr0100793;Smechr0101102;Smechr0101107;Smechr0101132;Smechr0101234;Smechr0101239;Smechr0101357;Smechr0101385;Smechr0101462;Smechr0101799;Smechr0104218;Smechr0104220;Smechr0200530;Smechr0200750;Smechr0200829;Smechr0201099;Smechr0201151;Smechr0201264;Smechr0201321;Smechr0201325;Smechr0201345;Smechr0201349;Smechr0201396;Smechr0…
53	GO:0030145	manganese_ion_binding	28	10	0.01471	Smechr0702647;Smechr0902342;Smechr0902343;Smechr1002938;Smechr1100456;Smechr1100478;Smechr1100479;Smechr1100911;Smechr1100918;Smechr1200262
54	GO:0022836	gated_channel_activity	54	16	0.01698	Smechr0100012;Smechr0100782;Smechr0201151;Smechr0201396;Smechr0201636;Smechr0201637;Smechr0203159;Smechr0303704;Smechr0303705;Smechr0500015;Smechr0602103;Smechr0602105;Smechr0602106;Smechr0602107;Smechr0800335;Smechr0802268
55	GO:0022839	ion_gated_channel_activity	54	16	0.01698	Smechr0100012;Smechr0100782;Smechr0201151;Smechr0201396;Smechr0201636;Smechr0201637;Smechr0203159;Smechr0303704;Smechr0303705;Smechr0500015;Smechr0602103;Smechr0602105;Smechr0602106;Smechr0602107;Smechr0800335;Smechr0802268
56	GO:0004499	N,N-dimethylaniline_monooxygenase_activity	17	7	0.01744	Smechr0100025;Smechr0601948;Smechr0603114;Smechr0701294;Smechr0701295;Smechr0801582;Smechr0902458
57	GO:0003830	beta-1,4-mannosylglycoprotein_4-beta-N-acetylglucosaminyltransferase_activity	4	3	0.01779	Smechr0203097;Smechr0300967;Smechr0700241
58	GO:0045735	nutrient_reservoir_activity	37	12	0.01785	Smechr0100694;Smechr0101538;Smechr0300027;Smechr0702647;Smechr0902342;Smechr0902343;Smechr0902358;Smechr1100456;Smechr1100478;Smechr1100479;Smechr1100911;Smechr1100918
59	GO:0016846	carbon-sulfur_lyase_activity	7	4	0.01979	Smechr0300912;Smechr0302709;Smechr0502160;Smechr0602503
60	GO:0047325	inositol_tetrakisphosphate_1-kinase_activity	7	4	0.01979	Smechr0302387;Smechr0402050;Smechr0502275;Smechr0800247
61	GO:0051765	inositol_tetrakisphosphate_kinase_activity	7	4	0.01979	Smechr0302387;Smechr0402050;Smechr0502275;Smechr0800247
62	GO:0051766	inositol_trisphosphate_kinase_activity	7	4	0.01979	Smechr0302387;Smechr0402050;Smechr0502275;Smechr0800247
63	GO:0052725	inositol-1,3,4-trisphosphate_6-kinase_activity	7	4	0.01979	Smechr0302387;Smechr0402050;Smechr0502275;Smechr0800247
64	GO:0052726	inositol-1,3,4-trisphosphate_5-kinase_activity	7	4	0.01979	Smechr0302387;Smechr0402050;Smechr0502275;Smechr0800247
65	GO:0043168	anion_binding	2576	480	0.02014	SmeSca00068;Smechr0100025;Smechr0100039;Smechr0100241;Smechr0100262;Smechr0100541;Smechr0100568;Smechr0100629;Smechr0100663;Smechr0100753;Smechr0100801;Smechr0100805;Smechr0100823;Smechr0100870;Smechr0100998;Smechr0101116;Smechr0101188;Smechr0101189;Smechr0101190;Smechr0101191;Smechr0101234;Smechr0101307;Smechr0101426;Smechr0101444;Smechr0101461;Smechr0101477;Smechr0101592;Smechr0101783;Smechr010…
66	GO:0048037	cofactor_binding	840	166	0.02643	Smechr0100025;Smechr0100080;Smechr0100262;Smechr0100288;Smechr0100329;Smechr0100801;Smechr0100916;Smechr0101302;Smechr0101426;Smechr0101538;Smechr0101539;Smechr0101822;Smechr0101902;Smechr0102075;Smechr0102155;Smechr0102164;Smechr0103494;Smechr0103982;Smechr0104012;Smechr0104158;Smechr0200910;Smechr0200943;Smechr0201017;Smechr0201521;Smechr0201837;Smechr0201838;Smechr0201840;Smechr0201959;Smechr0…
67	GO:0035639	purine_ribonucleoside_triphosphate_binding	2089	391	0.02797	SmeSca00068;Smechr0100039;Smechr0100241;Smechr0100541;Smechr0100568;Smechr0100663;Smechr0100753;Smechr0100823;Smechr0100870;Smechr0100998;Smechr0101116;Smechr0101234;Smechr0101307;Smechr0101444;Smechr0101461;Smechr0101477;Smechr0101592;Smechr0101783;Smechr0101853;Smechr0101878;Smechr0101896;Smechr0102309;Smechr0102354;Smechr0102408;Smechr0102552;Smechr0102787;Smechr0102798;Smechr0103590;Smechr010…
68	GO:0003998	acylphosphatase_activity	2	2	0.02966	Smechr0900212;Smechr0900213
69	GO:0004657	proline_dehydrogenase_activity	2	2	0.02966	Smechr0202803;Smechr0202804
70	GO:0004806	triglyceride_lipase_activity	2	2	0.02966	Smechr1002787;Smechr1002817
71	GO:0140103	catalytic_activity,_acting_on_a_glycoprotein	15	6	0.03173	Smechr0100899;Smechr0203097;Smechr0300967;Smechr0700241;Smechr0701684;Smechr1201747
72	GO:0016161	beta-amylase_activity	8	4	0.03424	Smechr0102450;Smechr0800028;Smechr0802047;Smechr0902452
73	GO:0010427	abscisic_acid_binding	12	5	0.04126	Smechr0500495;Smechr0502525;Smechr0902425;Smechr1201289;Smechr1201293
74	GO:0019840	isoprenoid_binding	12	5	0.04126	Smechr0500495;Smechr0502525;Smechr0902425;Smechr1201289;Smechr1201293
75	GO:0043178	alcohol_binding	12	5	0.04126	Smechr0500495;Smechr0502525;Smechr0902425;Smechr1201289;Smechr1201293
76	GO:0016298	lipase_activity	20	7	0.04345	Smechr0103496;Smechr0201019;Smechr0600851;Smechr0702157;Smechr0802146;Smechr1002787;Smechr1002817
77	GO:0016709	oxidoreductase_activity,_acting_on_paired_donors,_with_incorporation_or_reductio...	20	7	0.04345	Smechr0100025;Smechr0601948;Smechr0603114;Smechr0701294;Smechr0701295;Smechr0801582;Smechr0902458
78	GO:0004864	protein_phosphatase_inhibitor_activity	16	6	0.04356	Smechr0103812;Smechr0500495;Smechr0502525;Smechr0902425;Smechr1201289;Smechr1201293
79	GO:0019212	phosphatase_inhibitor_activity	16	6	0.04356	Smechr0103812;Smechr0500495;Smechr0502525;Smechr0902425;Smechr1201289;Smechr1201293
80	GO:0051087	chaperone_binding	16	6	0.04356	Smechr0101401;Smechr0104134;Smechr0401174;Smechr0802309;Smechr1002445;Smechr1002885
81	GO:0036094	small_molecule_binding	2612	480	0.04557	SmeSca00068;Smechr0100025;Smechr0100039;Smechr0100080;Smechr0100241;Smechr0100262;Smechr0100291;Smechr0100292;Smechr0100541;Smechr0100568;Smechr0100663;Smechr0100753;Smechr0100801;Smechr0100805;Smechr0100823;Smechr0100870;Smechr0100998;Smechr0101116;Smechr0101234;Smechr0101307;Smechr0101426;Smechr0101444;Smechr0101461;Smechr0101477;Smechr0101592;Smechr0101783;Smechr0101853;Smechr0101878;Smechr010…
82	GO:0003677	DNA_binding	1210	230	0.04795	Smechr0100208;Smechr0100627;Smechr0100661;Smechr0101299;Smechr0101320;Smechr0101421;Smechr0101435;Smechr0101517;Smechr0101915;Smechr0101965;Smechr0102160;Smechr0102247;Smechr0102381;Smechr0102694;Smechr0103780;Smechr0200434;Smechr0200863;Smechr0200984;Smechr0201052;Smechr0201065;Smechr0201082;Smechr0201189;Smechr0201210;Smechr0201211;Smechr0201239;Smechr0201254;Smechr0201258;Smechr0201346;Smechr0…
CC	GO.ID	Term	Annotated	Significant	PValue	ann.genes
1	GO:0016020	membrane	1904	315	1.4e-11	Smechr0100012;Smechr0100056;Smechr0100061;Smechr0100187;Smechr0100286;Smechr0100375;Smechr0100449;Smechr0100782;Smechr0100793;Smechr0100870;Smechr0101102;Smechr0101107;Smechr0101132;Smechr0101181;Smechr0101234;Smechr0101239;Smechr0101258;Smechr0101357;Smechr0101462;Smechr0101562;Smechr0101579;Smechr0101799;Smechr0101976;Smechr0102243;Smechr0102608;Smechr0104123;Smechr0104218;Smechr0104220;Smechr0…
2	GO:0031224	intrinsic_component_of_membrane	860	151	5e-06	Smechr0100056;Smechr0100286;Smechr0100449;Smechr0101102;Smechr0101107;Smechr0101132;Smechr0101234;Smechr0101258;Smechr0101562;Smechr0101579;Smechr0101799;Smechr0102243;Smechr0102608;Smechr0200530;Smechr0200750;Smechr0201099;Smechr0201298;Smechr0201321;Smechr0201325;Smechr0201349;Smechr0201824;Smechr0201951;Smechr0202103;Smechr0202106;Smechr0202471;Smechr0202932;Smechr0202997;Smechr0300005;Smechr0…
3	GO:0016021	integral_component_of_membrane	843	147	1.1e-05	Smechr0100056;Smechr0100286;Smechr0100449;Smechr0101102;Smechr0101107;Smechr0101132;Smechr0101234;Smechr0101258;Smechr0101562;Smechr0101579;Smechr0101799;Smechr0102243;Smechr0102608;Smechr0200530;Smechr0200750;Smechr0201099;Smechr0201298;Smechr0201321;Smechr0201325;Smechr0201349;Smechr0201824;Smechr0201951;Smechr0202103;Smechr0202106;Smechr0202471;Smechr0202932;Smechr0202997;Smechr0300005;Smechr0…
4	GO:0000145	exocyst	41	14	0.00038	Smechr0302983;Smechr0303644;Smechr0500555;Smechr0501105;Smechr0502504;Smechr0602127;Smechr0602863;Smechr0801329;Smechr0801670;Smechr0900345;Smechr0900346;Smechr0900347;Smechr1002592;Smechr1201483
5	GO:0005938	cell_cortex	41	14	0.00038	Smechr0302983;Smechr0303644;Smechr0500555;Smechr0501105;Smechr0502504;Smechr0602127;Smechr0602863;Smechr0801329;Smechr0801670;Smechr0900345;Smechr0900346;Smechr0900347;Smechr1002592;Smechr1201483
6	GO:0044448	cell_cortex_part	41	14	0.00038	Smechr0302983;Smechr0303644;Smechr0500555;Smechr0501105;Smechr0502504;Smechr0602127;Smechr0602863;Smechr0801329;Smechr0801670;Smechr0900345;Smechr0900346;Smechr0900347;Smechr1002592;Smechr1201483
7	GO:0099568	cytoplasmic_region	41	14	0.00038	Smechr0302983;Smechr0303644;Smechr0500555;Smechr0501105;Smechr0502504;Smechr0602127;Smechr0602863;Smechr0801329;Smechr0801670;Smechr0900345;Smechr0900346;Smechr0900347;Smechr1002592;Smechr1201483
8	GO:0071944	cell_periphery	105	25	0.00142	Smechr0101837;Smechr0301840;Smechr0302983;Smechr0303644;Smechr0400063;Smechr0500028;Smechr0500555;Smechr0501105;Smechr0502339;Smechr0502504;Smechr0602127;Smechr0602863;Smechr0700046;Smechr0700047;Smechr0700475;Smechr0801329;Smechr0801670;Smechr0900341;Smechr0900345;Smechr0900346;Smechr0900347;Smechr0902598;Smechr1002592;Smechr1102265;Smechr1201483
9	GO:0005576	extracellular_region	87	21	0.00281	Smechr0100038;Smechr0100478;Smechr0101837;Smechr0402285;Smechr0402286;Smechr0402289;Smechr0402290;Smechr0402291;Smechr0500028;Smechr0601817;Smechr0700046;Smechr0700047;Smechr0700475;Smechr0800025;Smechr0802028;Smechr0802076;Smechr0802156;Smechr0900125;Smechr0902598;Smechr1001635;Smechr1102265
10	GO:0099023	tethering_complex	55	14	0.0084	Smechr0302983;Smechr0303644;Smechr0500555;Smechr0501105;Smechr0502504;Smechr0602127;Smechr0602863;Smechr0801329;Smechr0801670;Smechr0900345;Smechr0900346;Smechr0900347;Smechr1002592;Smechr1201483
11	GO:0044425	membrane_part	1110	164	0.01747	Smechr0100056;Smechr0100286;Smechr0100449;Smechr0101102;Smechr0101107;Smechr0101132;Smechr0101234;Smechr0101258;Smechr0101562;Smechr0101579;Smechr0101799;Smechr0101976;Smechr0102243;Smechr0102608;Smechr0200530;Smechr0200750;Smechr0201099;Smechr0201298;Smechr0201321;Smechr0201325;Smechr0201349;Smechr0201498;Smechr0201824;Smechr0201903;Smechr0201951;Smechr0202103;Smechr0202106;Smechr0202471;Smechr0…
12	GO:0005615	extracellular_space	13	5	0.01871	Smechr0402285;Smechr0402286;Smechr0402289;Smechr0402290;Smechr0402291
13	GO:0044421	extracellular_region_part	19	6	0.02794	Smechr0402285;Smechr0402286;Smechr0402289;Smechr0402290;Smechr0402291;Smechr0802156
14	GO:0070461	SAGA-type_complex	12	4	0.05839	Smechr0100451;Smechr0200888;Smechr0303224;Smechr0602295
15	GO:0005618	cell_wall	30	7	0.08302	Smechr0101837;Smechr0500028;Smechr0700046;Smechr0700047;Smechr0700475;Smechr0902598;Smechr1102265
16	GO:0030312	external_encapsulating_structure	30	7	0.08302	Smechr0101837;Smechr0500028;Smechr0700046;Smechr0700047;Smechr0700475;Smechr0902598;Smechr1102265
17	GO:0048046	apoplast	30	7	0.08302	Smechr0101837;Smechr0500028;Smechr0700046;Smechr0700047;Smechr0700475;Smechr0902598;Smechr1102265
18	GO:0005795	Golgi_stack	1	1	0.12929	Smechr0701684
19	GO:0005965	protein_farnesyltransferase_complex	1	1	0.12929	Smechr0203042
20	GO:0019008	molybdopterin_synthase_complex	1	1	0.12929	Smechr0101902
21	GO:0019012	virion	1	1	0.12929	Smechr0801787
22	GO:0019028	viral_capsid	1	1	0.12929	Smechr0801787
23	GO:0034457	Mpp10_complex	1	1	0.12929	Smechr0302760
24	GO:0034709	methylosome	1	1	0.12929	Smechr0301840
25	GO:0034715	pICln-Sm_protein_complex	1	1	0.12929	Smechr0301840
26	GO:0044423	virion_part	1	1	0.12929	Smechr0801787
27	GO:0046658	anchored_component_of_plasma_membrane	1	1	0.12929	Smechr0400063
28	GO:0080085	signal_recognition_particle,_chloroplast_targeting	1	1	0.12929	Smechr0202998
29	GO:0042651	thylakoid_membrane	40	8	0.13618	Smechr0101976;Smechr0302977;Smechr0602911;Smechr0800082;Smechr1000272;Smechr1000642;Smechr1102732;Smechr1200381
30	GO:0009654	photosystem_II_oxygen_evolving_complex	22	5	0.14536	Smechr0101976;Smechr0302977;Smechr1000642;Smechr1102732;Smechr1200381
31	GO:0000786	nucleosome	95	16	0.15898	Smechr0202262;Smechr0400182;Smechr0400447;Smechr0401916;Smechr0500630;Smechr0501873;Smechr0600396;Smechr0602879;Smechr0800053;Smechr0900387;Smechr0901743;Smechr0902306;Smechr1100152;Smechr1100241;Smechr1102230;Smechr1201434
32	GO:0005811	lipid_droplet	11	3	0.16101	Smechr0702702;Smechr0802116;Smechr1000321
33	GO:0012511	monolayer-surrounded_lipid_storage_body	11	3	0.16101	Smechr0702702;Smechr0802116;Smechr1000321
34	GO:0000123	histone_acetyltransferase_complex	23	5	0.16722	Smechr0100451;Smechr0103976;Smechr0200888;Smechr0303224;Smechr0602295
35	GO:0031225	anchored_component_of_membrane	17	4	0.16815	Smechr0302966;Smechr0400063;Smechr0400172;Smechr0902126
36	GO:0032993	protein-DNA_complex	97	16	0.18017	Smechr0202262;Smechr0400182;Smechr0400447;Smechr0401916;Smechr0500630;Smechr0501873;Smechr0600396;Smechr0602879;Smechr0800053;Smechr0900387;Smechr0901743;Smechr0902306;Smechr1100152;Smechr1100241;Smechr1102230;Smechr1201434
37	GO:0044815	DNA_packaging_complex	97	16	0.18017	Smechr0202262;Smechr0400182;Smechr0400447;Smechr0401916;Smechr0500630;Smechr0501873;Smechr0600396;Smechr0602879;Smechr0800053;Smechr0900387;Smechr0901743;Smechr0902306;Smechr1100152;Smechr1100241;Smechr1102230;Smechr1201434
38	GO:0009523	photosystem_II	30	6	0.18306	Smechr0101976;Smechr0302977;Smechr1000642;Smechr1002938;Smechr1102732;Smechr1200381
39	GO:0031248	protein_acetyltransferase_complex	25	5	0.21439	Smechr0100451;Smechr0103976;Smechr0200888;Smechr0303224;Smechr0602295
40	GO:1902493	acetyltransferase_complex	25	5	0.21439	Smechr0100451;Smechr0103976;Smechr0200888;Smechr0303224;Smechr0602295
41	GO:0019898	extrinsic_component_of_membrane	19	4	0.22413	Smechr0101976;Smechr0302977;Smechr1102732;Smechr1200381
42	GO:0000781	chromosome,_telomeric_region	2	1	0.24189	Smechr0201420
43	GO:0000784	nuclear_chromosome,_telomeric_region	2	1	0.24189	Smechr0201420
44	GO:0009349	riboflavin_synthase_complex	2	1	0.24189	Smechr0800544
45	GO:0030686	90S_preribosome	2	1	0.24189	Smechr0302760
46	GO:0031226	intrinsic_component_of_plasma_membrane	2	1	0.24189	Smechr0400063
47	GO:0048188	Set1C/COMPASS_complex	2	1	0.24189	Smechr1201303
48	GO:0000159	protein_phosphatase_type_2A_complex	15	3	0.30517	Smechr0300682;Smechr0701793;Smechr1002487
49	GO:0009534	chloroplast_thylakoid	9	2	0.32795	Smechr0602911;Smechr0800082
50	GO:0009535	chloroplast_thylakoid_membrane	9	2	0.32795	Smechr0602911;Smechr0800082
51	GO:0030286	dynein_complex	9	2	0.32795	Smechr0303493;Smechr0702429
52	GO:0031976	plastid_thylakoid	9	2	0.32795	Smechr0602911;Smechr0800082
53	GO:0055035	plastid_thylakoid_membrane	9	2	0.32795	Smechr0602911;Smechr0800082
54	GO:0044452	nucleolar_part	3	1	0.33996	Smechr0302760
55	GO:0008287	protein_serine/threonine_phosphatase_complex	16	3	0.34276	Smechr0300682;Smechr0701793;Smechr1002487
56	GO:1903293	phosphatase_complex	16	3	0.34276	Smechr0300682;Smechr0701793;Smechr1002487
57	GO:0009538	photosystem_I_reaction_center	10	2	0.37772	Smechr0201498;Smechr0601511
58	GO:0044434	chloroplast_part	10	2	0.37772	Smechr0602911;Smechr0800082
59	GO:0035101	FACT_complex	4	1	0.42536	Smechr0400202
60	GO:0030684	preribosome	11	2	0.42587	Smechr0302760;Smechr0303543
61	GO:0034708	methyltransferase_complex	11	2	0.42587	Smechr0301840;Smechr1201303
62	GO:0044435	plastid_part	11	2	0.42587	Smechr0602911;Smechr0800082
63	GO:0000785	chromatin	116	16	0.43122	Smechr0202262;Smechr0400182;Smechr0400447;Smechr0401916;Smechr0500630;Smechr0501873;Smechr0600396;Smechr0602879;Smechr0800053;Smechr0900387;Smechr0901743;Smechr0902306;Smechr1100152;Smechr1100241;Smechr1102230;Smechr1201434
64	GO:0005732	small_nucleolar_ribonucleoprotein_complex	5	1	0.49973	Smechr0302760
65	GO:0005849	mRNA_cleavage_factor_complex	5	1	0.49973	Smechr0701126
66	GO:0008278	cohesin_complex	5	1	0.49973	Smechr0203146
67	GO:0009317	acetyl-CoA_carboxylase_complex	5	1	0.49973	Smechr0101501

## Sheet: down
Table S2 Functional classification of DEGs in eggplant roots under salt stress based on gene ontology (GO) analysis.
Salt-24hvsSalt-0h_Down_GenTable
BP	GO.ID	Term	Annotated	Significant	PValue	ann.genes
1	GO:0006412	translation	483	176	< 1e-30	Smechr0100490;Smechr0100491;Smechr0100657;Smechr0100727;Smechr0100754;Smechr0100844;Smechr0100985;Smechr0100993;Smechr0101272;Smechr0101273;Smechr0101274;Smechr0101300;Smechr0101631;Smechr0101727;Smechr0101780;Smechr0102123;Smechr0102180;Smechr0102587;Smechr0103576;Smechr0103990;Smechr0200881;Smechr0200952;Smechr0201385;Smechr0201392;Smechr0201417;Smechr0201419;Smechr0201455;Smechr0201560;Smechr0…
2	GO:0006518	peptide_metabolic_process	498	179	< 1e-30	Smechr0100490;Smechr0100491;Smechr0100657;Smechr0100727;Smechr0100754;Smechr0100844;Smechr0100985;Smechr0100993;Smechr0101272;Smechr0101273;Smechr0101274;Smechr0101300;Smechr0101631;Smechr0101727;Smechr0101780;Smechr0102123;Smechr0102180;Smechr0102587;Smechr0103576;Smechr0103990;Smechr0200881;Smechr0200952;Smechr0201385;Smechr0201392;Smechr0201417;Smechr0201419;Smechr0201455;Smechr0201560;Smechr0…
3	GO:0043043	peptide_biosynthetic_process	486	176	< 1e-30	Smechr0100490;Smechr0100491;Smechr0100657;Smechr0100727;Smechr0100754;Smechr0100844;Smechr0100985;Smechr0100993;Smechr0101272;Smechr0101273;Smechr0101274;Smechr0101300;Smechr0101631;Smechr0101727;Smechr0101780;Smechr0102123;Smechr0102180;Smechr0102587;Smechr0103576;Smechr0103990;Smechr0200881;Smechr0200952;Smechr0201385;Smechr0201392;Smechr0201417;Smechr0201419;Smechr0201455;Smechr0201560;Smechr0…
4	GO:0043604	amide_biosynthetic_process	505	180	< 1e-30	Smechr0100490;Smechr0100491;Smechr0100657;Smechr0100727;Smechr0100754;Smechr0100844;Smechr0100985;Smechr0100993;Smechr0101272;Smechr0101273;Smechr0101274;Smechr0101300;Smechr0101631;Smechr0101727;Smechr0101780;Smechr0102123;Smechr0102180;Smechr0102587;Smechr0103576;Smechr0103990;Smechr0200881;Smechr0200952;Smechr0201385;Smechr0201392;Smechr0201417;Smechr0201419;Smechr0201455;Smechr0201560;Smechr0…
5	GO:0043603	cellular_amide_metabolic_process	534	186	< 1e-30	Smechr0100490;Smechr0100491;Smechr0100657;Smechr0100727;Smechr0100754;Smechr0100844;Smechr0100985;Smechr0100993;Smechr0101272;Smechr0101273;Smechr0101274;Smechr0101300;Smechr0101631;Smechr0101727;Smechr0101780;Smechr0102123;Smechr0102180;Smechr0102587;Smechr0103576;Smechr0103990;Smechr0200881;Smechr0200952;Smechr0201385;Smechr0201392;Smechr0201417;Smechr0201419;Smechr0201455;Smechr0201560;Smechr0…
6	GO:1901566	organonitrogen_compound_biosynthetic_process	887	247	1.1e-26	Smechr0100170;Smechr0100179;Smechr0100263;Smechr0100490;Smechr0100491;Smechr0100657;Smechr0100700;Smechr0100727;Smechr0100754;Smechr0100844;Smechr0100985;Smechr0100993;Smechr0101272;Smechr0101273;Smechr0101274;Smechr0101300;Smechr0101631;Smechr0101727;Smechr0101753;Smechr0101780;Smechr0102123;Smechr0102180;Smechr0102587;Smechr0103576;Smechr0103773;Smechr0103990;Smechr0200074;Smechr0200881;Smechr0…
7	GO:0007017	microtubule-based_process	148	63	1.4e-16	Smechr0100322;Smechr0100964;Smechr0101090;Smechr0101263;Smechr0102926;Smechr0201049;Smechr0201609;Smechr0202852;Smechr0202947;Smechr0300023;Smechr0300764;Smechr0301863;Smechr0301884;Smechr0302027;Smechr0302053;Smechr0302914;Smechr0302974;Smechr0303272;Smechr0303345;Smechr0400358;Smechr0401978;Smechr0402042;Smechr0402099;Smechr0402480;Smechr0500975;Smechr0502273;Smechr0502631;Smechr0600042;Smechr0…
8	GO:0000226	microtubule_cytoskeleton_organization	41	22	6e-09	Smechr0101263;Smechr0201049;Smechr0202852;Smechr0300764;Smechr0301863;Smechr0301884;Smechr0302974;Smechr0303272;Smechr0400358;Smechr0500975;Smechr0603056;Smechr0603212;Smechr0702086;Smechr0702608;Smechr0802267;Smechr0902095;Smechr1000286;Smechr1000541;Smechr1000573;Smechr1001936;Smechr1102512;Smechr1201638
9	GO:0006928	movement_of_cell_or_subcellular_component	69	30	7.3e-09	Smechr0100322;Smechr0100964;Smechr0101090;Smechr0102926;Smechr0201609;Smechr0300023;Smechr0302053;Smechr0302914;Smechr0303345;Smechr0401978;Smechr0402099;Smechr0502631;Smechr0600042;Smechr0600043;Smechr0601723;Smechr0602859;Smechr0701251;Smechr0702513;Smechr0702631;Smechr0900025;Smechr0902121;Smechr0902376;Smechr0902630;Smechr1001108;Smechr1001615;Smechr1002555;Smechr1100179;Smechr1100338;Smechr1…
10	GO:0007018	microtubule-based_movement	69	30	7.3e-09	Smechr0100322;Smechr0100964;Smechr0101090;Smechr0102926;Smechr0201609;Smechr0300023;Smechr0302053;Smechr0302914;Smechr0303345;Smechr0401978;Smechr0402099;Smechr0502631;Smechr0600042;Smechr0600043;Smechr0601723;Smechr0602859;Smechr0701251;Smechr0702513;Smechr0702631;Smechr0900025;Smechr0902121;Smechr0902376;Smechr0902630;Smechr1001108;Smechr1001615;Smechr1002555;Smechr1100179;Smechr1100338;Smechr1…
11	GO:0006260	DNA_replication	82	32	5.5e-08	Smechr0100581;Smechr0100711;Smechr0101814;Smechr0102203;Smechr0201370;Smechr0202081;Smechr0202671;Smechr0202672;Smechr0203084;Smechr0300705;Smechr0302482;Smechr0302981;Smechr0400264;Smechr0500406;Smechr0500503;Smechr0602675;Smechr0602941;Smechr0700132;Smechr0802476;Smechr0900042;Smechr0900073;Smechr0900074;Smechr0900291;Smechr0900444;Smechr0901267;Smechr0901417;Smechr0901824;Smechr1000045;Smechr1…
12	GO:0005975	carbohydrate_metabolic_process	560	127	1.4e-07	Smechr0100108;Smechr0100179;Smechr0100401;Smechr0100881;Smechr0101009;Smechr0101172;Smechr0101229;Smechr0101443;Smechr0101725;Smechr0101905;Smechr0101942;Smechr0101992;Smechr0102176;Smechr0102210;Smechr0102656;Smechr0102781;Smechr0102953;Smechr0104179;Smechr0200938;Smechr0201136;Smechr0201235;Smechr0201292;Smechr0201494;Smechr0201667;Smechr0201790;Smechr0201891;Smechr0201940;Smechr0201975;Smechr0…
13	GO:0045229	external_encapsulating_structure_organization	98	35	1.8e-07	Smechr0101060;Smechr0101645;Smechr0102187;Smechr0102474;Smechr0102642;Smechr0102750;Smechr0201897;Smechr0201981;Smechr0202843;Smechr0300203;Smechr0301808;Smechr0303682;Smechr0303683;Smechr0500047;Smechr0500262;Smechr0500422;Smechr0502600;Smechr0600035;Smechr0600036;Smechr0600324;Smechr0601065;Smechr0601362;Smechr0602909;Smechr0700783;Smechr0701485;Smechr0702526;Smechr0702527;Smechr0702528;Smechr0…
14	GO:0071555	cell_wall_organization	98	35	1.8e-07	Smechr0101060;Smechr0101645;Smechr0102187;Smechr0102474;Smechr0102642;Smechr0102750;Smechr0201897;Smechr0201981;Smechr0202843;Smechr0300203;Smechr0301808;Smechr0303682;Smechr0303683;Smechr0500047;Smechr0500262;Smechr0500422;Smechr0502600;Smechr0600035;Smechr0600036;Smechr0600324;Smechr0601065;Smechr0601362;Smechr0602909;Smechr0700783;Smechr0701485;Smechr0702526;Smechr0702527;Smechr0702528;Smechr0…
15	GO:0044267	cellular_protein_metabolic_process	2158	393	2e-07	Smechr0100105;Smechr0100170;Smechr0100263;Smechr0100358;Smechr0100490;Smechr0100491;Smechr0100657;Smechr0100700;Smechr0100727;Smechr0100754;Smechr0100844;Smechr0100867;Smechr0100985;Smechr0100993;Smechr0101057;Smechr0101082;Smechr0101112;Smechr0101115;Smechr0101192;Smechr0101233;Smechr0101272;Smechr0101273;Smechr0101274;Smechr0101300;Smechr0101630;Smechr0101631;Smechr0101727;Smechr0101780;Smechr0…
16	GO:1901576	organic_substance_biosynthetic_process	2423	434	2.7e-07	Smechr0100170;Smechr0100179;Smechr0100263;Smechr0100401;Smechr0100490;Smechr0100491;Smechr0100581;Smechr0100657;Smechr0100700;Smechr0100711;Smechr0100727;Smechr0100754;Smechr0100771;Smechr0100844;Smechr0100985;Smechr0100993;Smechr0101272;Smechr0101273;Smechr0101274;Smechr0101293;Smechr0101300;Smechr0101326;Smechr0101371;Smechr0101552;Smechr0101621;Smechr0101631;Smechr0101674;Smechr0101697;Smechr0…
17	GO:0009058	biosynthetic_process	2524	449	3.5e-07	Smechr0100170;Smechr0100179;Smechr0100227;Smechr0100263;Smechr0100401;Smechr0100490;Smechr0100491;Smechr0100581;Smechr0100657;Smechr0100700;Smechr0100711;Smechr0100727;Smechr0100754;Smechr0100771;Smechr0100844;Smechr0100985;Smechr0100993;Smechr0101272;Smechr0101273;Smechr0101274;Smechr0101293;Smechr0101300;Smechr0101326;Smechr0101371;Smechr0101552;Smechr0101621;Smechr0101631;Smechr0101674;Smechr0…
18	GO:0042545	cell_wall_modification	60	25	3.6e-07	Smechr0101060;Smechr0101645;Smechr0102187;Smechr0102474;Smechr0102642;Smechr0201897;Smechr0301808;Smechr0303682;Smechr0303683;Smechr0500047;Smechr0500422;Smechr0502600;Smechr0600035;Smechr0600036;Smechr0601362;Smechr0700783;Smechr0701485;Smechr0702526;Smechr0702527;Smechr0802167;Smechr0902106;Smechr0902107;Smechr0902516;Smechr1002496;Smechr1100587
19	GO:0009059	macromolecule_biosynthetic_process	1953	358	4.5e-07	Smechr0100170;Smechr0100263;Smechr0100401;Smechr0100490;Smechr0100491;Smechr0100581;Smechr0100657;Smechr0100700;Smechr0100711;Smechr0100727;Smechr0100754;Smechr0100771;Smechr0100844;Smechr0100985;Smechr0100993;Smechr0101272;Smechr0101273;Smechr0101274;Smechr0101293;Smechr0101300;Smechr0101326;Smechr0101371;Smechr0101552;Smechr0101631;Smechr0101674;Smechr0101697;Smechr0101727;Smechr0101780;Smechr0…
20	GO:0034645	cellular_macromolecule_biosynthetic_process	1953	358	4.5e-07	Smechr0100170;Smechr0100263;Smechr0100401;Smechr0100490;Smechr0100491;Smechr0100581;Smechr0100657;Smechr0100700;Smechr0100711;Smechr0100727;Smechr0100754;Smechr0100771;Smechr0100844;Smechr0100985;Smechr0100993;Smechr0101272;Smechr0101273;Smechr0101274;Smechr0101293;Smechr0101300;Smechr0101326;Smechr0101371;Smechr0101552;Smechr0101631;Smechr0101674;Smechr0101697;Smechr0101727;Smechr0101780;Smechr0…
21	GO:0022402	cell_cycle_process	111	37	5.9e-07	Smechr0100331;Smechr0100659;Smechr0101813;Smechr0101934;Smechr0201049;Smechr0202118;Smechr0202119;Smechr0202281;Smechr0203084;Smechr0300674;Smechr0300684;Smechr0301884;Smechr0400358;Smechr0402607;Smechr0500637;Smechr0500975;Smechr0502710;Smechr0600930;Smechr0601264;Smechr0601750;Smechr0602060;Smechr0602278;Smechr0603056;Smechr0700310;Smechr0701584;Smechr0702083;Smechr0702086;Smechr0802267;Smechr0…
22	GO:0019538	protein_metabolic_process	2575	454	9e-07	Smechr0100103;Smechr0100105;Smechr0100170;Smechr0100263;Smechr0100341;Smechr0100358;Smechr0100490;Smechr0100491;Smechr0100657;Smechr0100700;Smechr0100727;Smechr0100754;Smechr0100844;Smechr0100867;Smechr0100985;Smechr0100993;Smechr0101057;Smechr0101082;Smechr0101112;Smechr0101115;Smechr0101192;Smechr0101233;Smechr0101272;Smechr0101273;Smechr0101274;Smechr0101287;Smechr0101300;Smechr0101330;Smechr0…
23	GO:1901564	organonitrogen_compound_metabolic_process	3002	519	1.2e-06	Smechr0100103;Smechr0100105;Smechr0100170;Smechr0100179;Smechr0100263;Smechr0100341;Smechr0100358;Smechr0100490;Smechr0100491;Smechr0100657;Smechr0100700;Smechr0100727;Smechr0100754;Smechr0100844;Smechr0100867;Smechr0100972;Smechr0100985;Smechr0100993;Smechr0101057;Smechr0101082;Smechr0101112;Smechr0101115;Smechr0101159;Smechr0101192;Smechr0101233;Smechr0101272;Smechr0101273;Smechr0101274;Smechr0…
24	GO:0006259	DNA_metabolic_process	279	71	1.3e-06	Smechr0100581;Smechr0100711;Smechr0100847;Smechr0101223;Smechr0101814;Smechr0102013;Smechr0102203;Smechr0102205;Smechr0102621;Smechr0200060;Smechr0201370;Smechr0201738;Smechr0202048;Smechr0202081;Smechr0202118;Smechr0202119;Smechr0202281;Smechr0202671;Smechr0202672;Smechr0203084;Smechr0300705;Smechr0302311;Smechr0302482;Smechr0302631;Smechr0302648;Smechr0302981;Smechr0303191;Smechr0303234;Smechr0…
25	GO:0044249	cellular_biosynthetic_process	2378	422	1.3e-06	Smechr0100170;Smechr0100179;Smechr0100263;Smechr0100401;Smechr0100490;Smechr0100491;Smechr0100581;Smechr0100657;Smechr0100700;Smechr0100711;Smechr0100727;Smechr0100754;Smechr0100771;Smechr0100844;Smechr0100985;Smechr0100993;Smechr0101272;Smechr0101273;Smechr0101274;Smechr0101293;Smechr0101300;Smechr0101326;Smechr0101371;Smechr0101552;Smechr0101631;Smechr0101674;Smechr0101697;Smechr0101727;Smechr0…
26	GO:0071554	cell_wall_organization_or_biogenesis	128	40	1.4e-06	Smechr0100401;Smechr0101060;Smechr0101645;Smechr0102187;Smechr0102474;Smechr0102642;Smechr0102750;Smechr0200938;Smechr0201897;Smechr0201981;Smechr0202843;Smechr0300203;Smechr0300249;Smechr0301808;Smechr0303682;Smechr0303683;Smechr0500047;Smechr0500262;Smechr0500422;Smechr0502600;Smechr0600035;Smechr0600036;Smechr0600324;Smechr0601065;Smechr0601362;Smechr0602909;Smechr0700783;Smechr0701485;Smechr0…
27	GO:0000280	nuclear_division	50	21	2.6e-06	Smechr0100659;Smechr0101813;Smechr0202118;Smechr0202119;Smechr0202281;Smechr0300684;Smechr0402607;Smechr0500637;Smechr0502710;Smechr0600930;Smechr0601264;Smechr0601750;Smechr0602060;Smechr0602278;Smechr0700310;Smechr0701584;Smechr0702083;Smechr0902404;Smechr1100103;Smechr1100527;Smechr1200018
28	GO:0006270	DNA_replication_initiation	10	8	7.3e-06	Smechr0100581;Smechr0102203;Smechr0201370;Smechr0202081;Smechr0700132;Smechr0900291;Smechr0901417;Smechr1102718
29	GO:0007049	cell_cycle	137	40	9e-06	Smechr0100331;Smechr0100659;Smechr0101813;Smechr0101934;Smechr0201049;Smechr0202118;Smechr0202119;Smechr0202281;Smechr0203084;Smechr0300674;Smechr0300684;Smechr0301884;Smechr0400358;Smechr0402607;Smechr0500637;Smechr0500975;Smechr0502710;Smechr0600930;Smechr0601264;Smechr0601750;Smechr0602060;Smechr0602278;Smechr0603056;Smechr0700310;Smechr0701584;Smechr0702083;Smechr0702086;Smechr0702151;Smechr0…
30	GO:0006298	mismatch_repair	23	12	2.7e-05	Smechr0102205;Smechr0202118;Smechr0202119;Smechr0202281;Smechr0302311;Smechr0400748;Smechr0602360;Smechr0602361;Smechr0800047;Smechr0800050;Smechr0800051;Smechr1100527
31	GO:0007059	chromosome_segregation	43	17	6e-05	Smechr0100659;Smechr0101813;Smechr0101934;Smechr0300684;Smechr0402607;Smechr0500637;Smechr0502710;Smechr0600930;Smechr0601264;Smechr0601750;Smechr0602060;Smechr0602278;Smechr0700310;Smechr0702083;Smechr0800355;Smechr1100103;Smechr1102512
32	GO:0009147	pyrimidine_nucleoside_triphosphate_metabolic_process	12	8	6.1e-05	Smechr0100972;Smechr0101159;Smechr0101753;Smechr0302580;Smechr0402361;Smechr0402362;Smechr0601200;Smechr0602532
33	GO:0048285	organelle_fission	60	21	7.1e-05	Smechr0100659;Smechr0101813;Smechr0202118;Smechr0202119;Smechr0202281;Smechr0300684;Smechr0402607;Smechr0500637;Smechr0502710;Smechr0600930;Smechr0601264;Smechr0601750;Smechr0602060;Smechr0602278;Smechr0700310;Smechr0701584;Smechr0702083;Smechr0902404;Smechr1100103;Smechr1100527;Smechr1200018
34	GO:1903047	mitotic_cell_cycle_process	53	19	0.00011	Smechr0100659;Smechr0101813;Smechr0201049;Smechr0300674;Smechr0300684;Smechr0301884;Smechr0400358;Smechr0402607;Smechr0502710;Smechr0600930;Smechr0601264;Smechr0601750;Smechr0602278;Smechr0700310;Smechr0702083;Smechr0702086;Smechr0802267;Smechr1000286;Smechr1100103
35	GO:0000278	mitotic_cell_cycle	62	21	0.00012	Smechr0100659;Smechr0101813;Smechr0201049;Smechr0300674;Smechr0300684;Smechr0301884;Smechr0400358;Smechr0402607;Smechr0502710;Smechr0600930;Smechr0601264;Smechr0601750;Smechr0602278;Smechr0700310;Smechr0702083;Smechr0702086;Smechr0702151;Smechr0802267;Smechr1000286;Smechr1100103;Smechr1102512
36	GO:0006261	DNA-dependent_DNA_replication	43	16	0.00023	Smechr0100581;Smechr0101814;Smechr0102203;Smechr0201370;Smechr0202081;Smechr0203084;Smechr0302482;Smechr0700132;Smechr0802476;Smechr0900073;Smechr0900074;Smechr0900291;Smechr0900444;Smechr0901417;Smechr1102308;Smechr1102718
37	GO:0098813	nuclear_chromosome_segregation	40	15	0.00032	Smechr0100659;Smechr0101813;Smechr0101934;Smechr0300684;Smechr0402607;Smechr0500637;Smechr0502710;Smechr0600930;Smechr0601264;Smechr0601750;Smechr0602060;Smechr0602278;Smechr0700310;Smechr0702083;Smechr1100103
38	GO:0009200	deoxyribonucleoside_triphosphate_metabolic_process	6	5	0.00036	Smechr0100972;Smechr0101159;Smechr0402361;Smechr0402362;Smechr0601200
39	GO:0009211	pyrimidine_deoxyribonucleoside_triphosphate_metabolic_process	6	5	0.00036	Smechr0100972;Smechr0101159;Smechr0402361;Smechr0402362;Smechr0601200
40	GO:0046080	dUTP_metabolic_process	6	5	0.00036	Smechr0100972;Smechr0101159;Smechr0402361;Smechr0402362;Smechr0601200
41	GO:0007010	cytoskeleton_organization	90	26	0.00039	Smechr0101263;Smechr0201049;Smechr0201190;Smechr0202852;Smechr0300764;Smechr0301114;Smechr0301863;Smechr0301884;Smechr0302974;Smechr0303272;Smechr0400358;Smechr0500975;Smechr0603054;Smechr0603056;Smechr0603212;Smechr0702086;Smechr0702608;Smechr0802267;Smechr0902095;Smechr0902406;Smechr1000286;Smechr1000541;Smechr1000573;Smechr1001936;Smechr1102512;Smechr1201638
42	GO:0044238	primary_metabolic_process	5560	876	0.00042	Smechr0100103;Smechr0100105;Smechr0100108;Smechr0100170;Smechr0100179;Smechr0100213;Smechr0100263;Smechr0100341;Smechr0100358;Smechr0100401;Smechr0100490;Smechr0100491;Smechr0100581;Smechr0100657;Smechr0100700;Smechr0100711;Smechr0100727;Smechr0100754;Smechr0100771;Smechr0100844;Smechr0100847;Smechr0100867;Smechr0100881;Smechr0100972;Smechr0100985;Smechr0100993;Smechr0101009;Smechr0101057;Smechr0…
43	GO:0007051	spindle_organization	18	9	0.00043	Smechr0201049;Smechr0301884;Smechr0400358;Smechr0500975;Smechr0603056;Smechr0702086;Smechr0802267;Smechr1000286;Smechr1000541
44	GO:0000070	mitotic_sister_chromatid_segregation	31	12	0.00091	Smechr0100659;Smechr0101813;Smechr0300684;Smechr0402607;Smechr0502710;Smechr0600930;Smechr0601264;Smechr0601750;Smechr0602278;Smechr0700310;Smechr0702083;Smechr1100103
45	GO:0140014	mitotic_nuclear_division	31	12	0.00091	Smechr0100659;Smechr0101813;Smechr0300684;Smechr0402607;Smechr0502710;Smechr0600930;Smechr0601264;Smechr0601750;Smechr0602278;Smechr0700310;Smechr0702083;Smechr1100103
46	GO:0044264	cellular_polysaccharide_metabolic_process	85	24	0.00091	Smechr0100401;Smechr0101009;Smechr0101905;Smechr0101992;Smechr0104179;Smechr0200938;Smechr0201235;Smechr0201891;Smechr0202550;Smechr0300249;Smechr0302351;Smechr0302497;Smechr0302806;Smechr0701501;Smechr0702234;Smechr0702385;Smechr0800944;Smechr0801732;Smechr0900198;Smechr0901958;Smechr0902127;Smechr1000566;Smechr1100387;Smechr1201827
47	GO:0009219	pyrimidine_deoxyribonucleotide_metabolic_process	7	5	0.00111	Smechr0100972;Smechr0101159;Smechr0402361;Smechr0402362;Smechr0601200
48	GO:0009394	2'-deoxyribonucleotide_metabolic_process	7	5	0.00111	Smechr0100972;Smechr0101159;Smechr0402361;Smechr0402362;Smechr0601200
49	GO:0019692	deoxyribose_phosphate_metabolic_process	7	5	0.00111	Smechr0100972;Smechr0101159;Smechr0402361;Smechr0402362;Smechr0601200
50	GO:2001251	negative_regulation_of_chromosome_organization	7	5	0.00111	Smechr0300684;Smechr0402607;Smechr0600930;Smechr0702083;Smechr1102718
51	GO:0000819	sister_chromatid_segregation	36	13	0.0012	Smechr0100659;Smechr0101813;Smechr0101934;Smechr0300684;Smechr0402607;Smechr0502710;Smechr0600930;Smechr0601264;Smechr0601750;Smechr0602278;Smechr0700310;Smechr0702083;Smechr1100103
52	GO:0006974	cellular_response_to_DNA_damage_stimulus	185	43	0.00122	Smechr0100711;Smechr0100847;Smechr0101223;Smechr0102205;Smechr0102621;Smechr0200060;Smechr0201640;Smechr0201738;Smechr0202118;Smechr0202119;Smechr0202281;Smechr0302311;Smechr0302631;Smechr0302648;Smechr0302774;Smechr0303191;Smechr0303234;Smechr0303329;Smechr0303542;Smechr0400748;Smechr0401417;Smechr0502495;Smechr0600133;Smechr0602360;Smechr0602361;Smechr0700994;Smechr0702224;Smechr0702392;Smechr0…
53	GO:0033043	regulation_of_organelle_organization	41	14	0.00148	Smechr0201049;Smechr0300684;Smechr0301884;Smechr0400358;Smechr0402607;Smechr0500474;Smechr0600930;Smechr0701708;Smechr0702083;Smechr0702086;Smechr0802267;Smechr0902406;Smechr1000286;Smechr1102718
54	GO:0051128	regulation_of_cellular_component_organization	50	16	0.00153	Smechr0103576;Smechr0201049;Smechr0300684;Smechr0301884;Smechr0400358;Smechr0402607;Smechr0500474;Smechr0600930;Smechr0700309;Smechr0701708;Smechr0702083;Smechr0702086;Smechr0802267;Smechr0902406;Smechr1000286;Smechr1102718
55	GO:0140013	meiotic_nuclear_division	21	9	0.00173	Smechr0202118;Smechr0202119;Smechr0202281;Smechr0500637;Smechr0602060;Smechr0701584;Smechr0902404;Smechr1100527;Smechr1200018
56	GO:0007346	regulation_of_mitotic_cell_cycle	29	11	0.00179	Smechr0201049;Smechr0300684;Smechr0301884;Smechr0400358;Smechr0402607;Smechr0600930;Smechr0702083;Smechr0702086;Smechr0702151;Smechr0802267;Smechr1000286
57	GO:0000271	polysaccharide_biosynthetic_process	51	16	0.00193	Smechr0100401;Smechr0101905;Smechr0101992;Smechr0104179;Smechr0200938;Smechr0201235;Smechr0300249;Smechr0302351;Smechr0302806;Smechr0701501;Smechr0702385;Smechr0800944;Smechr0801732;Smechr0901958;Smechr0902127;Smechr1000566
58	GO:0033692	cellular_polysaccharide_biosynthetic_process	51	16	0.00193	Smechr0100401;Smechr0101905;Smechr0101992;Smechr0104179;Smechr0200938;Smechr0201235;Smechr0300249;Smechr0302351;Smechr0302806;Smechr0701501;Smechr0702385;Smechr0800944;Smechr0801732;Smechr0901958;Smechr0902127;Smechr1000566
59	GO:0006220	pyrimidine_nucleotide_metabolic_process	18	8	0.00236	Smechr0100972;Smechr0101159;Smechr0101753;Smechr0302580;Smechr0402361;Smechr0402362;Smechr0601200;Smechr0602532
60	GO:0031401	positive_regulation_of_protein_modification_process	18	8	0.00236	Smechr0201049;Smechr0301884;Smechr0302330;Smechr0400358;Smechr0602612;Smechr0702086;Smechr0802267;Smechr1000286
61	GO:0007052	mitotic_spindle_organization	11	6	0.00238	Smechr0201049;Smechr0301884;Smechr0400358;Smechr0702086;Smechr0802267;Smechr1000286
62	GO:0032147	activation_of_protein_kinase_activity	11	6	0.00238	Smechr0201049;Smechr0301884;Smechr0400358;Smechr0702086;Smechr0802267;Smechr1000286
63	GO:0060236	regulation_of_mitotic_spindle_organization	11	6	0.00238	Smechr0201049;Smechr0301884;Smechr0400358;Smechr0702086;Smechr0802267;Smechr1000286
64	GO:0070507	regulation_of_microtubule_cytoskeleton_organization	11	6	0.00238	Smechr0201049;Smechr0301884;Smechr0400358;Smechr0702086;Smechr0802267;Smechr1000286
65	GO:0090224	regulation_of_spindle_organization	11	6	0.00238	Smechr0201049;Smechr0301884;Smechr0400358;Smechr0702086;Smechr0802267;Smechr1000286
66	GO:1902850	microtubule_cytoskeleton_organization_involved_in_mitosis	11	6	0.00238	Smechr0201049;Smechr0301884;Smechr0400358;Smechr0702086;Smechr0802267;Smechr1000286
67	GO:0071704	organic_substance_metabolic_process	5753	895	0.00244	Smechr0100103;Smechr0100105;Smechr0100108;Smechr0100170;Smechr0100179;Smechr0100213;Smechr0100263;Smechr0100341;Smechr0100358;Smechr0100401;Smechr0100490;Smechr0100491;Smechr0100581;Smechr0100657;Smechr0100700;Smechr0100711;Smechr0100727;Smechr0100754;Smechr0100771;Smechr0100844;Smechr0100847;Smechr0100867;Smechr0100881;Smechr0100972;Smechr0100985;Smechr0100993;Smechr0101009;Smechr0101057;Smechr0…
68	GO:0032270	positive_regulation_of_cellular_protein_metabolic_process	22	9	0.00254	Smechr0103576;Smechr0201049;Smechr0301884;Smechr0302330;Smechr0400358;Smechr0602612;Smechr0702086;Smechr0802267;Smechr1000286
69	GO:0051247	positive_regulation_of_protein_metabolic_process	22	9	0.00254	Smechr0103576;Smechr0201049;Smechr0301884;Smechr0302330;Smechr0400358;Smechr0602612;Smechr0702086;Smechr0802267;Smechr1000286
70	GO:0007127	meiosis_I	8	5	0.00259	Smechr0202118;Smechr0202119;Smechr0202281;Smechr0602060;Smechr1100527
71	GO:0007131	reciprocal_meiotic_recombination	8	5	0.00259	Smechr0202118;Smechr0202119;Smechr0202281;Smechr0602060;Smechr1100527
72	GO:0009262	deoxyribonucleotide_metabolic_process	8	5	0.00259	Smechr0100972;Smechr0101159;Smechr0402361;Smechr0402362;Smechr0601200
73	GO:0035825	homologous_recombination	8	5	0.00259	Smechr0202118;Smechr0202119;Smechr0202281;Smechr0602060;Smechr1100527
74	GO:0006269	DNA_replication,_synthesis_of_RNA_primer	3	3	0.00317	Smechr0802476;Smechr0900073;Smechr0900074
75	GO:0032886	regulation_of_microtubule-based_process	15	7	0.00318	Smechr0201049;Smechr0301884;Smechr0400358;Smechr0702086;Smechr0802267;Smechr1000286;Smechr1100338
76	GO:0005976	polysaccharide_metabolic_process	93	24	0.00343	Smechr0100401;Smechr0101009;Smechr0101905;Smechr0101992;Smechr0104179;Smechr0200938;Smechr0201235;Smechr0201891;Smechr0202550;Smechr0300249;Smechr0302351;Smechr0302497;Smechr0302806;Smechr0701501;Smechr0702234;Smechr0702385;Smechr0800944;Smechr0801732;Smechr0900198;Smechr0901958;Smechr0902127;Smechr1000566;Smechr1100387;Smechr1201827
77	GO:0030243	cellulose_metabolic_process	27	10	0.00353	Smechr0101992;Smechr0201235;Smechr0302351;Smechr0302806;Smechr0701501;Smechr0800944;Smechr0801732;Smechr0901958;Smechr0902127;Smechr1000566
78	GO:0030244	cellulose_biosynthetic_process	27	10	0.00353	Smechr0101992;Smechr0201235;Smechr0302351;Smechr0302806;Smechr0701501;Smechr0800944;Smechr0801732;Smechr0901958;Smechr0902127;Smechr1000566
79	GO:0044093	positive_regulation_of_molecular_function	27	10	0.00353	Smechr0201049;Smechr0301884;Smechr0302330;Smechr0400358;Smechr0602612;Smechr0702086;Smechr0802267;Smechr0900004;Smechr1000286;Smechr1002913
80	GO:0051347	positive_regulation_of_transferase_activity	19	8	0.00356	Smechr0201049;Smechr0301884;Smechr0302330;Smechr0400358;Smechr0602612;Smechr0702086;Smechr0802267;Smechr1000286
81	GO:0043085	positive_regulation_of_catalytic_activity	23	9	0.00364	Smechr0201049;Smechr0301884;Smechr0302330;Smechr0400358;Smechr0602612;Smechr0702086;Smechr0802267;Smechr0900004;Smechr1000286
82	GO:0072527	pyrimidine-containing_compound_metabolic_process	23	9	0.00364	Smechr0100972;Smechr0101159;Smechr0101753;Smechr0302580;Smechr0402361;Smechr0402362;Smechr0600256;Smechr0601200;Smechr0602532
83	GO:1903046	meiotic_cell_cycle_process	23	9	0.00364	Smechr0202118;Smechr0202119;Smechr0202281;Smechr0500637;Smechr0602060;Smechr0701584;Smechr0902404;Smechr1100527;Smechr1200018
84	GO:0044262	cellular_carbohydrate_metabolic_process	130	31	0.00367	Smechr0100401;Smechr0101009;Smechr0101905;Smechr0101992;Smechr0104179;Smechr0200938;Smechr0201235;Smechr0201292;Smechr0201891;Smechr0202550;Smechr0300249;Smechr0302351;Smechr0302497;Smechr0302806;Smechr0500213;Smechr0700542;Smechr0701256;Smechr0701261;Smechr0701501;Smechr0702234;Smechr0702385;Smechr0800944;Smechr0801732;Smechr0801951;Smechr0900198;Smechr0901958;Smechr0902127;Smechr1000566;Smechr1…
85	GO:0016043	cellular_component_organization	621	115	0.00406	Smechr0100659;Smechr0101060;Smechr0101263;Smechr0101642;Smechr0101645;Smechr0101813;Smechr0101934;Smechr0102013;Smechr0102187;Smechr0102474;Smechr0102642;Smechr0102750;Smechr0103576;Smechr0200298;Smechr0201049;Smechr0201190;Smechr0201897;Smechr0201928;Smechr0201981;Smechr0202048;Smechr0202118;Smechr0202119;Smechr0202281;Smechr0202772;Smechr0202843;Smechr0202852;Smechr0202938;Smechr0203208;Smechr0…
86	GO:0033554	cellular_response_to_stress	202	44	0.00407	Smechr0100711;Smechr0100847;Smechr0101223;Smechr0102205;Smechr0102621;Smechr0200060;Smechr0201640;Smechr0201738;Smechr0202118;Smechr0202119;Smechr0202281;Smechr0302311;Smechr0302631;Smechr0302648;Smechr0302774;Smechr0303191;Smechr0303234;Smechr0303329;Smechr0303542;Smechr0400748;Smechr0401417;Smechr0502495;Smechr0600133;Smechr0602360;Smechr0602361;Smechr0700994;Smechr0702224;Smechr0702392;Smechr0…
87	GO:0006073	cellular_glucan_metabolic_process	74	20	0.00412	Smechr0101009;Smechr0101905;Smechr0101992;Smechr0104179;Smechr0201235;Smechr0201891;Smechr0202550;Smechr0302351;Smechr0302497;Smechr0302806;Smechr0701501;Smechr0702234;Smechr0800944;Smechr0801732;Smechr0900198;Smechr0901958;Smechr0902127;Smechr1000566;Smechr1100387;Smechr1201827
88	GO:0044042	glucan_metabolic_process	74	20	0.00412	Smechr0101009;Smechr0101905;Smechr0101992;Smechr0104179;Smechr0201235;Smechr0201891;Smechr0202550;Smechr0302351;Smechr0302497;Smechr0302806;Smechr0701501;Smechr0702234;Smechr0800944;Smechr0801732;Smechr0900198;Smechr0901958;Smechr0902127;Smechr1000566;Smechr1100387;Smechr1201827
89	GO:0001934	positive_regulation_of_protein_phosphorylation	12	6	0.00416	Smechr0201049;Smechr0301884;Smechr0400358;Smechr0702086;Smechr0802267;Smechr1000286
90	GO:0045860	positive_regulation_of_protein_kinase_activity	12	6	0.00416	Smechr0201049;Smechr0301884;Smechr0400358;Smechr0702086;Smechr0802267;Smechr1000286
91	GO:0065009	regulation_of_molecular_function	50	15	0.00427	Smechr0201049;Smechr0301414;Smechr0301884;Smechr0302330;Smechr0400358;Smechr0401352;Smechr0401808;Smechr0500605;Smechr0602612;Smechr0702086;Smechr0802267;Smechr0900004;Smechr1000286;Smechr1002913;Smechr1102718
92	GO:0034404	nucleobase-containing_small_molecule_biosynthetic_process	55	16	0.00451	Smechr0100179;Smechr0101753;Smechr0201975;Smechr0302130;Smechr0302580;Smechr0302928;Smechr0401958;Smechr0502440;Smechr0602411;Smechr0602532;Smechr0702767;Smechr0801328;Smechr0802014;Smechr0900105;Smechr0900149;Smechr0902488
93	GO:0034641	cellular_nitrogen_compound_metabolic_process	2665	433	0.00487	Smechr0100179;Smechr0100490;Smechr0100491;Smechr0100581;Smechr0100657;Smechr0100711;Smechr0100727;Smechr0100754;Smechr0100771;Smechr0100844;Smechr0100847;Smechr0100972;Smechr0100985;Smechr0100993;Smechr0101159;Smechr0101185;Smechr0101223;Smechr0101272;Smechr0101273;Smechr0101274;Smechr0101293;Smechr0101300;Smechr0101326;Smechr0101371;Smechr0101552;Smechr0101631;Smechr0101674;Smechr0101697;Smechr0…
94	GO:0050790	regulation_of_catalytic_activity	46	14	0.00493	Smechr0201049;Smechr0301414;Smechr0301884;Smechr0302330;Smechr0400358;Smechr0401352;Smechr0401808;Smechr0500605;Smechr0602612;Smechr0702086;Smechr0802267;Smechr0900004;Smechr1000286;Smechr1102718
95	GO:0051273	beta-glucan_metabolic_process	37	12	0.00511	Smechr0101905;Smechr0101992;Smechr0104179;Smechr0201235;Smechr0302351;Smechr0302806;Smechr0701501;Smechr0800944;Smechr0801732;Smechr0901958;Smechr0902127;Smechr1000566
96	GO:0051274	beta-glucan_biosynthetic_process	37	12	0.00511	Smechr0101905;Smechr0101992;Smechr0104179;Smechr0201235;Smechr0302351;Smechr0302806;Smechr0701501;Smechr0800944;Smechr0801732;Smechr0901958;Smechr0902127;Smechr1000566
97	GO:0010639	negative_regulation_of_organelle_organization	9	5	0.00513	Smechr0300684;Smechr0402607;Smechr0600930;Smechr0702083;Smechr1102718
98	GO:0051129	negative_regulation_of_cellular_component_organization	9	5	0.00513	Smechr0300684;Smechr0402607;Smechr0600930;Smechr0702083;Smechr1102718
99	GO:0051304	chromosome_separation	9	5	0.00513	Smechr0300684;Smechr0402607;Smechr0600930;Smechr0602060;Smechr0702083
100	GO:0061982	meiosis_I_cell_cycle_process	9	5	0.00513	Smechr0202118;Smechr0202119;Smechr0202281;Smechr0602060;Smechr1100527
101	GO:0045786	negative_regulation_of_cell_cycle	20	8	0.00518	Smechr0100331;Smechr0300684;Smechr0402607;Smechr0600930;Smechr0702083;Smechr0801950;Smechr0901526;Smechr1102308
102	GO:0006950	response_to_stress	438	84	0.00524	Smechr0100354;Smechr0100711;Smechr0100847;Smechr0100872;Smechr0101223;Smechr0101734;Smechr0102205;Smechr0102604;Smechr0102621;Smechr0103142;Smechr0104008;Smechr0104188;Smechr0200060;Smechr0200537;Smechr0201640;Smechr0201738;Smechr0201925;Smechr0202118;Smechr0202119;Smechr0202203;Smechr0202228;Smechr0202281;Smechr0202610;Smechr0202727;Smechr0300451;Smechr0301504;Smechr0302298;Smechr0302311;Smechr0…
103	GO:0007094	mitotic_spindle_assembly_checkpoint	6	4	0.00545	Smechr0300684;Smechr0402607;Smechr0600930;Smechr0702083
104	GO:0030865	cortical_cytoskeleton_organization	6	4	0.00545	Smechr0202852;Smechr0302974;Smechr0303272;Smechr1001936
105	GO:0031577	spindle_checkpoint	6	4	0.00545	Smechr0300684;Smechr0402607;Smechr0600930;Smechr0702083
106	GO:0033046	negative_regulation_of_sister_chromatid_segregation	6	4	0.00545	Smechr0300684;Smechr0402607;Smechr0600930;Smechr0702083
107	GO:0033048	negative_regulation_of_mitotic_sister_chromatid_segregation	6	4	0.00545	Smechr0300684;Smechr0402607;Smechr0600930;Smechr0702083
108	GO:0043622	cortical_microtubule_organization	6	4	0.00545	Smechr0202852;Smechr0302974;Smechr0303272;Smechr1001936
109	GO:0045839	negative_regulation_of_mitotic_nuclear_division	6	4	0.00545	Smechr0300684;Smechr0402607;Smechr0600930;Smechr0702083
110	GO:0045841	negative_regulation_of_mitotic_metaphase/anaphase_transition	6	4	0.00545	Smechr0300684;Smechr0402607;Smechr0600930;Smechr0702083
111	GO:0051784	negative_regulation_of_nuclear_division	6	4	0.00545	Smechr0300684;Smechr0402607;Smechr0600930;Smechr0702083
112	GO:0051985	negative_regulation_of_chromosome_segregation	6	4	0.00545	Smechr0300684;Smechr0402607;Smechr0600930;Smechr0702083
113	GO:0071173	spindle_assembly_checkpoint	6	4	0.00545	Smechr0300684;Smechr0402607;Smechr0600930;Smechr0702083
114	GO:0071174	mitotic_spindle_checkpoint	6	4	0.00545	Smechr0300684;Smechr0402607;Smechr0600930;Smechr0702083
115	GO:1902100	negative_regulation_of_metaphase/anaphase_transition_of_cell_cycle	6	4	0.00545	Smechr0300684;Smechr0402607;Smechr0600930;Smechr0702083
116	GO:1905819	negative_regulation_of_chromosome_separation	6	4	0.00545	Smechr0300684;Smechr0402607;Smechr0600930;Smechr0702083
117	GO:2000816	negative_regulation_of_mitotic_sister_chromatid_separation	6	4	0.00545	Smechr0300684;Smechr0402607;Smechr0600930;Smechr0702083
118	GO:0006281	DNA_repair	178	39	0.00594	Smechr0100711;Smechr0100847;Smechr0101223;Smechr0102205;Smechr0102621;Smechr0200060;Smechr0201738;Smechr0202118;Smechr0202119;Smechr0202281;Smechr0302311;Smechr0302631;Smechr0302648;Smechr0303191;Smechr0303234;Smechr0303329;Smechr0303542;Smechr0400748;Smechr0401417;Smechr0502495;Smechr0600133;Smechr0602360;Smechr0602361;Smechr0700994;Smechr0702224;Smechr0702392;Smechr0800047;Smechr0800050;Smechr0…
119	GO:0071840	cellular_component_organization_or_biogenesis	691	125	0.00629	Smechr0100401;Smechr0100659;Smechr0101060;Smechr0101263;Smechr0101642;Smechr0101645;Smechr0101813;Smechr0101934;Smechr0102013;Smechr0102187;Smechr0102474;Smechr0102642;Smechr0102750;Smechr0103576;Smechr0200298;Smechr0200938;Smechr0201049;Smechr0201190;Smechr0201897;Smechr0201928;Smechr0201981;Smechr0202048;Smechr0202118;Smechr0202119;Smechr0202281;Smechr0202772;Smechr0202843;Smechr0202852;Smechr0…
120	GO:0010604	positive_regulation_of_macromolecule_metabolic_process	29	10	0.00636	Smechr0103576;Smechr0201049;Smechr0301884;Smechr0302330;Smechr0400358;Smechr0602612;Smechr0702086;Smechr0802267;Smechr0902117;Smechr1000286
121	GO:0051173	positive_regulation_of_nitrogen_compound_metabolic_process	29	10	0.00636	Smechr0103576;Smechr0201049;Smechr0301884;Smechr0302330;Smechr0400358;Smechr0602612;Smechr0702086;Smechr0802267;Smechr0902117;Smechr1000286
122	GO:0044271	cellular_nitrogen_compound_biosynthetic_process	1910	316	0.00676	Smechr0100179;Smechr0100490;Smechr0100491;Smechr0100657;Smechr0100727;Smechr0100754;Smechr0100771;Smechr0100844;Smechr0100985;Smechr0100993;Smechr0101272;Smechr0101273;Smechr0101274;Smechr0101293;Smechr0101300;Smechr0101326;Smechr0101371;Smechr0101552;Smechr0101631;Smechr0101674;Smechr0101697;Smechr0101727;Smechr0101753;Smechr0101780;Smechr0102123;Smechr0102127;Smechr0102180;Smechr0102493;Smechr0…
123	GO:0010562	positive_regulation_of_phosphorus_metabolic_process	13	6	0.00678	Smechr0201049;Smechr0301884;Smechr0400358;Smechr0702086;Smechr0802267;Smechr1000286
124	GO:0033674	positive_regulation_of_kinase_activity	13	6	0.00678	Smechr0201049;Smechr0301884;Smechr0400358;Smechr0702086;Smechr0802267;Smechr1000286
125	GO:0042327	positive_regulation_of_phosphorylation	13	6	0.00678	Smechr0201049;Smechr0301884;Smechr0400358;Smechr0702086;Smechr0802267;Smechr1000286
126	GO:0045937	positive_regulation_of_phosphate_metabolic_process	13	6	0.00678	Smechr0201049;Smechr0301884;Smechr0400358;Smechr0702086;Smechr0802267;Smechr1000286
127	GO:0009073	aromatic_amino_acid_family_biosynthetic_process	25	9	0.00691	Smechr0201936;Smechr0202904;Smechr0401907;Smechr0501536;Smechr0502607;Smechr0602774;Smechr0702593;Smechr1001089;Smechr1101266
128	GO:0051321	meiotic_cell_cycle	25	9	0.00691	Smechr0202118;Smechr0202119;Smechr0202281;Smechr0500637;Smechr0602060;Smechr0701584;Smechr0902404;Smechr1100527;Smechr1200018
129	GO:0006165	nucleoside_diphosphate_phosphorylation	48	14	0.00746	Smechr0100179;Smechr0101753;Smechr0201975;Smechr0302130;Smechr0302580;Smechr0302928;Smechr0401958;Smechr0502440;Smechr0602532;Smechr0702767;Smechr0801328;Smechr0802014;Smechr0900105;Smechr0900149
130	GO:0009132	nucleoside_diphosphate_metabolic_process	48	14	0.00746	Smechr0100179;Smechr0101753;Smechr0201975;Smechr0302130;Smechr0302580;Smechr0302928;Smechr0401958;Smechr0502440;Smechr0602532;Smechr0702767;Smechr0801328;Smechr0802014;Smechr0900105;Smechr0900149
131	GO:0046939	nucleotide_phosphorylation	48	14	0.00746	Smechr0100179;Smechr0101753;Smechr0201975;Smechr0302130;Smechr0302580;Smechr0302928;Smechr0401958;Smechr0502440;Smechr0602532;Smechr0702767;Smechr0801328;Smechr0802014;Smechr0900105;Smechr0900149
132	GO:0044260	cellular_macromolecule_metabolic_process	3735	591	0.00784	Smechr0100105;Smechr0100170;Smechr0100263;Smechr0100358;Smechr0100401;Smechr0100490;Smechr0100491;Smechr0100581;Smechr0100657;Smechr0100700;Smechr0100711;Smechr0100727;Smechr0100754;Smechr0100771;Smechr0100844;Smechr0100847;Smechr0100867;Smechr0100985;Smechr0100993;Smechr0101009;Smechr0101057;Smechr0101082;Smechr0101112;Smechr0101115;Smechr0101192;Smechr0101223;Smechr0101233;Smechr0101272;Smechr0…
133	GO:0009893	positive_regulation_of_metabolic_process	30	10	0.0083	Smechr0103576;Smechr0201049;Smechr0301884;Smechr0302330;Smechr0400358;Smechr0602612;Smechr0702086;Smechr0802267;Smechr0902117;Smechr1000286
134	GO:0031325	positive_regulation_of_cellular_metabolic_process	30	10	0.0083	Smechr0103576;Smechr0201049;Smechr0301884;Smechr0302330;Smechr0400358;Smechr0602612;Smechr0702086;Smechr0802267;Smechr0902117;Smechr1000286
135	GO:0010564	regulation_of_cell_cycle_process	44	13	0.0087	Smechr0201049;Smechr0203084;Smechr0300684;Smechr0301884;Smechr0400358;Smechr0402607;Smechr0600930;Smechr0702083;Smechr0702086;Smechr0802267;Smechr0900444;Smechr1000286;Smechr1102512
136	GO:0044283	small_molecule_biosynthetic_process	223	46	0.00957	Smechr0100179;Smechr0101753;Smechr0103773;Smechr0200074;Smechr0201936;Smechr0201975;Smechr0202421;Smechr0202904;Smechr0302130;Smechr0302398;Smechr0302580;Smechr0302928;Smechr0303240;Smechr0401907;Smechr0401958;Smechr0402021;Smechr0500213;Smechr0500336;Smechr0500435;Smechr0500722;Smechr0501536;Smechr0502440;Smechr0502607;Smechr0600256;Smechr0602399;Smechr0602411;Smechr0602532;Smechr0602774;Smechr0…
137	GO:0016051	carbohydrate_biosynthetic_process	90	22	0.00974	Smechr0100401;Smechr0101905;Smechr0101992;Smechr0104179;Smechr0200938;Smechr0201235;Smechr0201292;Smechr0300175;Smechr0300249;Smechr0302351;Smechr0302806;Smechr0401958;Smechr0500213;Smechr0701501;Smechr0702385;Smechr0800944;Smechr0801732;Smechr0801951;Smechr0901958;Smechr0902127;Smechr1000566;Smechr1001215
138	GO:0009141	nucleoside_triphosphate_metabolic_process	117	27	0.01009	Smechr0100179;Smechr0100972;Smechr0101159;Smechr0101753;Smechr0201975;Smechr0202478;Smechr0302130;Smechr0302580;Smechr0302928;Smechr0401958;Smechr0402361;Smechr0402362;Smechr0502440;Smechr0600528;Smechr0601200;Smechr0602411;Smechr0602532;Smechr0700876;Smechr0700878;Smechr0702767;Smechr0801328;Smechr0802014;Smechr0802301;Smechr0900105;Smechr0900149;Smechr0902066;Smechr0902488
139	GO:0009250	glucan_biosynthetic_process	40	12	0.01011	Smechr0101905;Smechr0101992;Smechr0104179;Smechr0201235;Smechr0302351;Smechr0302806;Smechr0701501;Smechr0800944;Smechr0801732;Smechr0901958;Smechr0902127;Smechr1000566
140	GO:0034637	cellular_carbohydrate_biosynthetic_process	75	19	0.01064	Smechr0100401;Smechr0101905;Smechr0101992;Smechr0104179;Smechr0200938;Smechr0201235;Smechr0201292;Smechr0300249;Smechr0302351;Smechr0302806;Smechr0500213;Smechr0701501;Smechr0702385;Smechr0800944;Smechr0801732;Smechr0801951;Smechr0901958;Smechr0902127;Smechr1000566
141	GO:0051726	regulation_of_cell_cycle	70	18	0.01086	Smechr0100331;Smechr0201049;Smechr0203084;Smechr0300684;Smechr0301884;Smechr0400358;Smechr0402607;Smechr0600930;Smechr0702083;Smechr0702086;Smechr0702151;Smechr0801950;Smechr0802267;Smechr0900444;Smechr0901526;Smechr1000286;Smechr1102308;Smechr1102512
142	GO:1901137	carbohydrate_derivative_biosynthetic_process	248	50	0.01107	Smechr0100170;Smechr0100179;Smechr0100263;Smechr0100700;Smechr0101753;Smechr0201975;Smechr0202478;Smechr0202634;Smechr0203206;Smechr0300175;Smechr0302130;Smechr0302149;Smechr0302440;Smechr0302512;Smechr0302580;Smechr0302928;Smechr0401190;Smechr0401219;Smechr0401298;Smechr0401958;Smechr0402580;Smechr0500031;Smechr0500056;Smechr0500816;Smechr0501813;Smechr0502440;Smechr0600528;Smechr0602077;Smechr0…
143	GO:0031122	cytoplasmic_microtubule_organization	7	4	0.01123	Smechr0202852;Smechr0302974;Smechr0303272;Smechr1001936
144	GO:0007135	meiosis_II	4	3	0.01129	Smechr0701584;Smechr0902404;Smechr1200018
145	GO:0007142	male_meiosis_II	4	3	0.01129	Smechr0701584;Smechr0902404;Smechr1200018
146	GO:0061983	meiosis_II_cell_cycle_process	4	3	0.01129	Smechr0701584;Smechr0902404;Smechr1200018
147	GO:0016053	organic_acid_biosynthetic_process	168	36	0.01138	Smechr0100179;Smechr0103773;Smechr0201936;Smechr0201975;Smechr0202421;Smechr0202904;Smechr0302130;Smechr0302398;Smechr0302928;Smechr0401907;Smechr0401958;Smechr0402021;Smechr0500336;Smechr0500435;Smechr0500722;Smechr0501536;Smechr0502440;Smechr0502607;Smechr0602399;Smechr0602774;Smechr0702593;Smechr0702767;Smechr0801328;Smechr0802014;Smechr0900105;Smechr0900149;Smechr0900579;Smechr1000314;Smechr1…
148	GO:0046394	carboxylic_acid_biosynthetic_process	168	36	0.01138	Smechr0100179;Smechr0103773;Smechr0201936;Smechr0201975;Smechr0202421;Smechr0202904;Smechr0302130;Smechr0302398;Smechr0302928;Smechr0401907;Smechr0401958;Smechr0402021;Smechr0500336;Smechr0500435;Smechr0500722;Smechr0501536;Smechr0502440;Smechr0502607;Smechr0602399;Smechr0602774;Smechr0702593;Smechr0702767;Smechr0801328;Smechr0802014;Smechr0900105;Smechr0900149;Smechr0900579;Smechr1000314;Smechr1…
149	GO:0033044	regulation_of_chromosome_organization	19	7	0.01461	Smechr0300684;Smechr0402607;Smechr0500474;Smechr0600930;Smechr0701708;Smechr0702083;Smechr1102718
150	GO:0000075	cell_cycle_checkpoint	15	6	0.01522	Smechr0300684;Smechr0402607;Smechr0600930;Smechr0702083;Smechr0801950;Smechr1102308
151	GO:0046434	organophosphate_catabolic_process	53	14	0.01835	Smechr0100179;Smechr0201136;Smechr0201975;Smechr0302130;Smechr0302928;Smechr0401958;Smechr0502440;Smechr0602411;Smechr0702767;Smechr0801328;Smechr0802014;Smechr0900105;Smechr0900149;Smechr0902488
152	GO:1901292	nucleoside_phosphate_catabolic_process	48	13	0.01842	Smechr0100179;Smechr0201975;Smechr0302130;Smechr0302928;Smechr0401958;Smechr0502440;Smechr0602411;Smechr0702767;Smechr0801328;Smechr0802014;Smechr0900105;Smechr0900149;Smechr0902488
153	GO:0007088	regulation_of_mitotic_nuclear_division	8	4	0.01987	Smechr0300684;Smechr0402607;Smechr0600930;Smechr0702083
154	GO:0007091	metaphase/anaphase_transition_of_mitotic_cell_cycle	8	4	0.01987	Smechr0300684;Smechr0402607;Smechr0600930;Smechr0702083
155	GO:0010965	regulation_of_mitotic_sister_chromatid_separation	8	4	0.01987	Smechr0300684;Smechr0402607;Smechr0600930;Smechr0702083
156	GO:0030071	regulation_of_mitotic_metaphase/anaphase_transition	8	4	0.01987	Smechr0300684;Smechr0402607;Smechr0600930;Smechr0702083
157	GO:0033045	regulation_of_sister_chromatid_segregation	8	4	0.01987	Smechr0300684;Smechr0402607;Smechr0600930;Smechr0702083
158	GO:0033047	regulation_of_mitotic_sister_chromatid_segregation	8	4	0.01987	Smechr0300684;Smechr0402607;Smechr0600930;Smechr0702083
159	GO:0044784	metaphase/anaphase_transition_of_cell_cycle	8	4	0.01987	Smechr0300684;Smechr0402607;Smechr0600930;Smechr0702083
160	GO:0051306	mitotic_sister_chromatid_separation	8	4	0.01987	Smechr0300684;Smechr0402607;Smechr0600930;Smechr0702083
161	GO:0051983	regulation_of_chromosome_segregation	8	4	0.01987	Smechr0300684;Smechr0402607;Smechr0600930;Smechr0702083
162	GO:1902099	regulation_of_metaphase/anaphase_transition_of_cell_cycle	8	4	0.01987	Smechr0300684;Smechr0402607;Smechr0600930;Smechr0702083
163	GO:1905818	regulation_of_chromosome_separation	8	4	0.01987	Smechr0300684;Smechr0402607;Smechr0600930;Smechr0702083
164	GO:0009987	cellular_process	6141	938	0.02092	Smechr0100105;Smechr0100170;Smechr0100179;Smechr0100213;Smechr0100263;Smechr0100322;Smechr0100331;Smechr0100358;Smechr0100401;Smechr0100490;Smechr0100491;Smechr0100581;Smechr0100657;Smechr0100659;Smechr0100700;Smechr0100711;Smechr0100727;Smechr0100754;Smechr0100771;Smechr0100809;Smechr0100844;Smechr0100847;Smechr0100867;Smechr0100937;Smechr0100939;Smechr0100943;Smechr0100964;Smechr0100972;Smechr0…
165	GO:0009072	aromatic_amino_acid_family_metabolic_process	39	11	0.02159	Smechr0201936;Smechr0202904;Smechr0401907;Smechr0501536;Smechr0502607;Smechr0602774;Smechr0702535;Smechr0702536;Smechr0702593;Smechr1001089;Smechr1101266
166	GO:0006090	pyruvate_metabolic_process	49	13	0.0218	Smechr0100179;Smechr0201975;Smechr0302130;Smechr0302928;Smechr0401958;Smechr0502440;Smechr0602585;Smechr0702767;Smechr0801328;Smechr0802014;Smechr0900105;Smechr0900149;Smechr1102307
167	GO:0051493	regulation_of_cytoskeleton_organization	21	7	0.02587	Smechr0201049;Smechr0301884;Smechr0400358;Smechr0702086;Smechr0802267;Smechr0902406;Smechr1000286
168	GO:0008652	cellular_amino_acid_biosynthetic_process	71	17	0.02598	Smechr0103773;Smechr0201936;Smechr0202904;Smechr0401907;Smechr0402021;Smechr0500435;Smechr0501536;Smechr0502607;Smechr0602774;Smechr0702593;Smechr1000314;Smechr1001089;Smechr1001949;Smechr1002635;Smechr1100946;Smechr1101266;Smechr1102609
169	GO:0006310	DNA_recombination	26	8	0.02862	Smechr0200060;Smechr0202118;Smechr0202119;Smechr0202281;Smechr0602060;Smechr0702392;Smechr0900042;Smechr1100527
170	GO:0051338	regulation_of_transferase_activity	26	8	0.02862	Smechr0201049;Smechr0301884;Smechr0302330;Smechr0400358;Smechr0602612;Smechr0702086;Smechr0802267;Smechr1000286
171	GO:0009100	glycoprotein_metabolic_process	105	23	0.02981	Smechr0100170;Smechr0100263;Smechr0100700;Smechr0202634;Smechr0203206;Smechr0302149;Smechr0302440;Smechr0302512;Smechr0401219;Smechr0402580;Smechr0500031;Smechr0500816;Smechr0502726;Smechr0602077;Smechr0602312;Smechr0700588;Smechr0701832;Smechr0702371;Smechr1001993;Smechr1002644;Smechr1102444;Smechr1200118;Smechr1200120
172	GO:1901135	carbohydrate_derivative_metabolic_process	335	62	0.02998	Smechr0100170;Smechr0100179;Smechr0100263;Smechr0100700;Smechr0100972;Smechr0101159;Smechr0101753;Smechr0201136;Smechr0201975;Smechr0202478;Smechr0202634;Smechr0203206;Smechr0300175;Smechr0302130;Smechr0302149;Smechr0302440;Smechr0302512;Smechr0302580;Smechr0302928;Smechr0401190;Smechr0401219;Smechr0401298;Smechr0401958;Smechr0402361;Smechr0402362;Smechr0402580;Smechr0500031;Smechr0500056;Smechr0…
173	GO:0048522	positive_regulation_of_cellular_process	41	11	0.03089	Smechr0103576;Smechr0201049;Smechr0301884;Smechr0302330;Smechr0400358;Smechr0602612;Smechr0702086;Smechr0802267;Smechr0902117;Smechr0902406;Smechr1000286
174	GO:0051783	regulation_of_nuclear_division	9	4	0.03167	Smechr0300684;Smechr0402607;Smechr0600930;Smechr0702083
175	GO:0048523	negative_regulation_of_cellular_process	68	16	0.03506	Smechr0100331;Smechr0201640;Smechr0300319;Smechr0300684;Smechr0402607;Smechr0600930;Smechr0702083;Smechr0801583;Smechr0801950;Smechr0802098;Smechr0901526;Smechr0901750;Smechr1001008;Smechr1001771;Smechr1102308;Smechr1102718
176	GO:0043436	oxoacid_metabolic_process	338	62	0.03527	Smechr0100179;Smechr0100490;Smechr0100491;Smechr0100844;Smechr0101679;Smechr0101727;Smechr0103773;Smechr0200952;Smechr0201936;Smechr0201975;Smechr0202421;Smechr0202904;Smechr0301490;Smechr0302130;Smechr0302398;Smechr0302928;Smechr0401216;Smechr0401603;Smechr0401907;Smechr0401958;Smechr0402021;Smechr0402399;Smechr0500336;Smechr0500435;Smechr0500722;Smechr0501536;Smechr0502440;Smechr0502449;Smechr0…
177	GO:0006096	glycolytic_process	42	11	0.03648	Smechr0100179;Smechr0201975;Smechr0302130;Smechr0302928;Smechr0401958;Smechr0502440;Smechr0702767;Smechr0801328;Smechr0802014;Smechr0900105;Smechr0900149
178	GO:0006757	ATP_generation_from_ADP	42	11	0.03648	Smechr0100179;Smechr0201975;Smechr0302130;Smechr0302928;Smechr0401958;Smechr0502440;Smechr0702767;Smechr0801328;Smechr0802014;Smechr0900105;Smechr0900149
179	GO:0009135	purine_nucleoside_diphosphate_metabolic_process	42	11	0.03648	Smechr0100179;Smechr0201975;Smechr0302130;Smechr0302928;Smechr0401958;Smechr0502440;Smechr0702767;Smechr0801328;Smechr0802014;Smechr0900105;Smechr0900149
180	GO:0009179	purine_ribonucleoside_diphosphate_metabolic_process	42	11	0.03648	Smechr0100179;Smechr0201975;Smechr0302130;Smechr0302928;Smechr0401958;Smechr0502440;Smechr0702767;Smechr0801328;Smechr0802014;Smechr0900105;Smechr0900149
181	GO:0009185	ribonucleoside_diphosphate_metabolic_process	42	11	0.03648	Smechr0100179;Smechr0201975;Smechr0302130;Smechr0302928;Smechr0401958;Smechr0502440;Smechr0702767;Smechr0801328;Smechr0802014;Smechr0900105;Smechr0900149
182	GO:0042866	pyruvate_biosynthetic_process	42	11	0.03648	Smechr0100179;Smechr0201975;Smechr0302130;Smechr0302928;Smechr0401958;Smechr0502440;Smechr0702767;Smechr0801328;Smechr0802014;Smechr0900105;Smechr0900149
183	GO:0046031	ADP_metabolic_process	42	11	0.03648	Smechr0100179;Smechr0201975;Smechr0302130;Smechr0302928;Smechr0401958;Smechr0502440;Smechr0702767;Smechr0801328;Smechr0802014;Smechr0900105;Smechr0900149
184	GO:0006082	organic_acid_metabolic_process	339	62	0.03719	Smechr0100179;Smechr0100490;Smechr0100491;Smechr0100844;Smechr0101679;Smechr0101727;Smechr0103773;Smechr0200952;Smechr0201936;Smechr0201975;Smechr0202421;Smechr0202904;Smechr0301490;Smechr0302130;Smechr0302398;Smechr0302928;Smechr0401216;Smechr0401603;Smechr0401907;Smechr0401958;Smechr0402021;Smechr0402399;Smechr0500336;Smechr0500435;Smechr0500722;Smechr0501536;Smechr0502440;Smechr0502449;Smechr0…
185	GO:0001932	regulation_of_protein_phosphorylation	18	6	0.03828	Smechr0201049;Smechr0301884;Smechr0400358;Smechr0702086;Smechr0802267;Smechr1000286
186	GO:0045859	regulation_of_protein_kinase_activity	18	6	0.03828	Smechr0201049;Smechr0301884;Smechr0400358;Smechr0702086;Smechr0802267;Smechr1000286
187	GO:0009166	nucleotide_catabolic_process	43	11	0.04274	Smechr0100179;Smechr0201975;Smechr0302130;Smechr0302928;Smechr0401958;Smechr0502440;Smechr0702767;Smechr0801328;Smechr0802014;Smechr0900105;Smechr0900149
188	GO:0009664	plant-type_cell_wall_organization	38	10	0.04366	Smechr0102750;Smechr0201981;Smechr0202843;Smechr0300203;Smechr0500262;Smechr0600324;Smechr0601065;Smechr0602909;Smechr0702528;Smechr0900429
189	GO:0019752	carboxylic_acid_metabolic_process	336	61	0.04376	Smechr0100179;Smechr0100490;Smechr0100491;Smechr0100844;Smechr0101679;Smechr0101727;Smechr0103773;Smechr0200952;Smechr0201936;Smechr0201975;Smechr0202421;Smechr0202904;Smechr0301490;Smechr0302130;Smechr0302398;Smechr0302928;Smechr0401603;Smechr0401907;Smechr0401958;Smechr0402021;Smechr0402399;Smechr0500336;Smechr0500435;Smechr0500722;Smechr0501536;Smechr0502440;Smechr0502449;Smechr0502607;Smechr0…
190	GO:0006183	GTP_biosynthetic_process	6	3	0.04486	Smechr0101753;Smechr0302580;Smechr0602532
191	GO:0006228	UTP_biosynthetic_process	6	3	0.04486	Smechr0101753;Smechr0302580;Smechr0602532
192	GO:0006241	CTP_biosynthetic_process	6	3	0.04486	Smechr0101753;Smechr0302580;Smechr0602532
193	GO:0006848	pyruvate_transport	6	3	0.04486	Smechr0602527;Smechr0802524;Smechr1100074
194	GO:0006850	mitochondrial_pyruvate_transmembrane_transport	6	3	0.04486	Smechr0602527;Smechr0802524;Smechr1100074
195	GO:0009148	pyrimidine_nucleoside_triphosphate_biosynthetic_process	6	3	0.04486	Smechr0101753;Smechr0302580;Smechr0602532
196	GO:0009208	pyrimidine_ribonucleoside_triphosphate_metabolic_process	6	3	0.04486	Smechr0101753;Smechr0302580;Smechr0602532
197	GO:0009209	pyrimidine_ribonucleoside_triphosphate_biosynthetic_process	6	3	0.04486	Smechr0101753;Smechr0302580;Smechr0602532
198	GO:0009218	pyrimidine_ribonucleotide_metabolic_process	6	3	0.04486	Smechr0101753;Smechr0302580;Smechr0602532
199	GO:0009220	pyrimidine_ribonucleotide_biosynthetic_process	6	3	0.04486	Smechr0101753;Smechr0302580;Smechr0602532
200	GO:0015718	monocarboxylic_acid_transport	6	3	0.04486	Smechr0602527;Smechr0802524;Smechr1100074
201	GO:0046036	CTP_metabolic_process	6	3	0.04486	Smechr0101753;Smechr0302580;Smechr0602532
202	GO:0046051	UTP_metabolic_process	6	3	0.04486	Smechr0101753;Smechr0302580;Smechr0602532
203	GO:0046132	pyrimidine_ribonucleoside_biosynthetic_process	6	3	0.04486	Smechr0101753;Smechr0302580;Smechr0602532
204	GO:0046134	pyrimidine_nucleoside_biosynthetic_process	6	3	0.04486	Smechr0101753;Smechr0302580;Smechr0602532
205	GO:1901475	pyruvate_transmembrane_transport	6	3	0.04486	Smechr0602527;Smechr0802524;Smechr1100074
206	GO:0007093	mitotic_cell_cycle_checkpoint	10	4	0.04677	Smechr0300684;Smechr0402607;Smechr0600930;Smechr0702083
207	GO:0010948	negative_regulation_of_cell_cycle_process	10	4	0.04677	Smechr0300684;Smechr0402607;Smechr0600930;Smechr0702083
208	GO:0045930	negative_regulation_of_mitotic_cell_cycle	10	4	0.04677	Smechr0300684;Smechr0402607;Smechr0600930;Smechr0702083
209	GO:1901988	negative_regulation_of_cell_cycle_phase_transition	10	4	0.04677	Smechr0300684;Smechr0402607;Smechr0600930;Smechr0702083
210	GO:1901991	negative_regulation_of_mitotic_cell_cycle_phase_transition	10	4	0.04677	Smechr0300684;Smechr0402607;Smechr0600930;Smechr0702083
211	GO:0006486	protein_glycosylation	104	22	0.04683	Smechr0100170;Smechr0100263;Smechr0100700;Smechr0202634;Smechr0203206;Smechr0302149;Smechr0302440;Smechr0302512;Smechr0401219;Smechr0402580;Smechr0500031;Smechr0500816;Smechr0602077;Smechr0602312;Smechr0700588;Smechr0701832;Smechr0702371;Smechr1001993;Smechr1002644;Smechr1102444;Smechr1200118;Smechr1200120
212	GO:0009101	glycoprotein_biosynthetic_process	104	22	0.04683	Smechr0100170;Smechr0100263;Smechr0100700;Smechr0202634;Smechr0203206;Smechr0302149;Smechr0302440;Smechr0302512;Smechr0401219;Smechr0402580;Smechr0500031;Smechr0500816;Smechr0602077;Smechr0602312;Smechr0700588;Smechr0701832;Smechr0702371;Smechr1001993;Smechr1002644;Smechr1102444;Smechr1200118;Smechr1200120
213	GO:0043413	macromolecule_glycosylation	104	22	0.04683	Smechr0100170;Smechr0100263;Smechr0100700;Smechr0202634;Smechr0203206;Smechr0302149;Smechr0302440;Smechr0302512;Smechr0401219;Smechr0402580;Smechr0500031;Smechr0500816;Smechr0602077;Smechr0602312;Smechr0700588;Smechr0701832;Smechr0702371;Smechr1001993;Smechr1002644;Smechr1102444;Smechr1200118;Smechr1200120
214	GO:0042325	regulation_of_phosphorylation	19	6	0.04921	Smechr0201049;Smechr0301884;Smechr0400358;Smechr0702086;Smechr0802267;Smechr1000286
215	GO:0043549	regulation_of_kinase_activity	19	6	0.04921	Smechr0201049;Smechr0301884;Smechr0400358;Smechr0702086;Smechr0802267;Smechr1000286
MF	GO.ID	Term	Annotated	Significant	PValue	ann.genes
1	GO:0003735	structural_constituent_of_ribosome	373	161	< 1e-30	Smechr0100657;Smechr0100727;Smechr0100754;Smechr0100985;Smechr0100993;Smechr0101272;Smechr0101273;Smechr0101274;Smechr0101300;Smechr0101631;Smechr0101780;Smechr0102123;Smechr0102180;Smechr0102587;Smechr0103990;Smechr0200881;Smechr0201385;Smechr0201392;Smechr0201417;Smechr0201419;Smechr0201455;Smechr0201560;Smechr0202060;Smechr0202568;Smechr0202598;Smechr0301468;Smechr0302048;Smechr0302203;Smechr0…
2	GO:0005198	structural_molecule_activity	435	175	< 1e-30	Smechr0100252;Smechr0100657;Smechr0100727;Smechr0100754;Smechr0100985;Smechr0100993;Smechr0101272;Smechr0101273;Smechr0101274;Smechr0101300;Smechr0101631;Smechr0101780;Smechr0102123;Smechr0102180;Smechr0102587;Smechr0103990;Smechr0200881;Smechr0201385;Smechr0201392;Smechr0201417;Smechr0201419;Smechr0201455;Smechr0201560;Smechr0201705;Smechr0202060;Smechr0202568;Smechr0202598;Smechr0202947;Smechr0…
3	GO:0015631	tubulin_binding	95	45	3.8e-16	Smechr0100322;Smechr0100964;Smechr0101090;Smechr0101263;Smechr0101642;Smechr0101860;Smechr0102926;Smechr0201609;Smechr0202643;Smechr0300023;Smechr0300764;Smechr0301114;Smechr0301863;Smechr0302053;Smechr0302839;Smechr0302914;Smechr0303087;Smechr0303345;Smechr0400162;Smechr0401978;Smechr0402099;Smechr0502631;Smechr0600042;Smechr0600043;Smechr0601723;Smechr0602859;Smechr0603212;Smechr0702513;Smechr0…
4	GO:0008017	microtubule_binding	88	42	2.6e-15	Smechr0100322;Smechr0100964;Smechr0101090;Smechr0101263;Smechr0101860;Smechr0102926;Smechr0201609;Smechr0202643;Smechr0300023;Smechr0300764;Smechr0301114;Smechr0301863;Smechr0302053;Smechr0302839;Smechr0302914;Smechr0303087;Smechr0303345;Smechr0400162;Smechr0401978;Smechr0402099;Smechr0502631;Smechr0600042;Smechr0600043;Smechr0601723;Smechr0602859;Smechr0603212;Smechr0702513;Smechr0702608;Smechr0…
5	GO:0003777	microtubule_motor_activity	68	30	2.9e-10	Smechr0100322;Smechr0100964;Smechr0101090;Smechr0102926;Smechr0201609;Smechr0300023;Smechr0302053;Smechr0302914;Smechr0303345;Smechr0401978;Smechr0402099;Smechr0502631;Smechr0600042;Smechr0600043;Smechr0601723;Smechr0602859;Smechr0701251;Smechr0702513;Smechr0702631;Smechr0900025;Smechr0902121;Smechr0902376;Smechr0902630;Smechr1001108;Smechr1001615;Smechr1002555;Smechr1100179;Smechr1100338;Smechr1…
6	GO:0008092	cytoskeletal_protein_binding	141	47	4.1e-10	Smechr0100322;Smechr0100964;Smechr0101090;Smechr0101263;Smechr0101642;Smechr0101860;Smechr0102926;Smechr0201609;Smechr0202643;Smechr0300023;Smechr0300764;Smechr0301114;Smechr0301863;Smechr0302053;Smechr0302839;Smechr0302914;Smechr0303087;Smechr0303345;Smechr0400162;Smechr0401978;Smechr0402099;Smechr0502631;Smechr0600042;Smechr0600043;Smechr0601723;Smechr0602859;Smechr0603054;Smechr0603212;Smechr0…
7	GO:0030599	pectinesterase_activity	60	25	3.5e-08	Smechr0101060;Smechr0101645;Smechr0102187;Smechr0102474;Smechr0102642;Smechr0201897;Smechr0301808;Smechr0303682;Smechr0303683;Smechr0500047;Smechr0500422;Smechr0502600;Smechr0600035;Smechr0600036;Smechr0601362;Smechr0700783;Smechr0701485;Smechr0702526;Smechr0702527;Smechr0802167;Smechr0902106;Smechr0902107;Smechr0902516;Smechr1002496;Smechr1100587
8	GO:0003774	motor_activity	82	30	5.6e-08	Smechr0100322;Smechr0100964;Smechr0101090;Smechr0102926;Smechr0201609;Smechr0300023;Smechr0302053;Smechr0302914;Smechr0303345;Smechr0401978;Smechr0402099;Smechr0502631;Smechr0600042;Smechr0600043;Smechr0601723;Smechr0602859;Smechr0701251;Smechr0702513;Smechr0702631;Smechr0900025;Smechr0902121;Smechr0902376;Smechr0902630;Smechr1001108;Smechr1001615;Smechr1002555;Smechr1100179;Smechr1100338;Smechr1…
9	GO:0016818	hydrolase_activity,_acting_on_acid_anhydrides,_in_phosphorus-containing_anhydrid...	579	118	3.5e-07	Smechr0100322;Smechr0100587;Smechr0100711;Smechr0100889;Smechr0100964;Smechr0100972;Smechr0101090;Smechr0101159;Smechr0101308;Smechr0101735;Smechr0101772;Smechr0101798;Smechr0101814;Smechr0102013;Smechr0102203;Smechr0102926;Smechr0201240;Smechr0201382;Smechr0201489;Smechr0201500;Smechr0201609;Smechr0202081;Smechr0202118;Smechr0202119;Smechr0202281;Smechr0202478;Smechr0202947;Smechr0300023;Smechr0…
10	GO:0016817	hydrolase_activity,_acting_on_acid_anhydrides	580	118	3.9e-07	Smechr0100322;Smechr0100587;Smechr0100711;Smechr0100889;Smechr0100964;Smechr0100972;Smechr0101090;Smechr0101159;Smechr0101308;Smechr0101735;Smechr0101772;Smechr0101798;Smechr0101814;Smechr0102013;Smechr0102203;Smechr0102926;Smechr0201240;Smechr0201382;Smechr0201489;Smechr0201500;Smechr0201609;Smechr0202081;Smechr0202118;Smechr0202119;Smechr0202281;Smechr0202478;Smechr0202947;Smechr0300023;Smechr0…
11	GO:0016462	pyrophosphatase_activity	568	116	4e-07	Smechr0100322;Smechr0100587;Smechr0100711;Smechr0100889;Smechr0100964;Smechr0100972;Smechr0101090;Smechr0101159;Smechr0101308;Smechr0101735;Smechr0101772;Smechr0101798;Smechr0101814;Smechr0102013;Smechr0102203;Smechr0102926;Smechr0201240;Smechr0201382;Smechr0201489;Smechr0201500;Smechr0201609;Smechr0202081;Smechr0202118;Smechr0202119;Smechr0202281;Smechr0202478;Smechr0202947;Smechr0300023;Smechr0…
12	GO:0052689	carboxylic_ester_hydrolase_activity	86	29	6.8e-07	Smechr0101060;Smechr0101645;Smechr0102187;Smechr0102474;Smechr0102642;Smechr0201617;Smechr0201622;Smechr0201897;Smechr0202652;Smechr0301808;Smechr0303682;Smechr0303683;Smechr0500047;Smechr0500422;Smechr0502600;Smechr0600035;Smechr0600036;Smechr0601362;Smechr0700590;Smechr0700783;Smechr0701485;Smechr0702526;Smechr0702527;Smechr0802167;Smechr0902106;Smechr0902107;Smechr0902516;Smechr1002496;Smechr1…
13	GO:0016798	hydrolase_activity,_acting_on_glycosyl_bonds	382	84	7.5e-07	Smechr0100108;Smechr0101009;Smechr0101229;Smechr0101443;Smechr0101942;Smechr0102176;Smechr0102210;Smechr0102656;Smechr0102781;Smechr0102953;Smechr0201494;Smechr0201790;Smechr0201891;Smechr0201940;Smechr0202333;Smechr0202550;Smechr0300445;Smechr0301225;Smechr0301275;Smechr0301557;Smechr0302497;Smechr0302538;Smechr0302548;Smechr0302859;Smechr0303099;Smechr0303191;Smechr0303330;Smechr0400371;Smechr0…
14	GO:0004553	hydrolase_activity,_hydrolyzing_O-glycosyl_compounds	362	80	1.1e-06	Smechr0100108;Smechr0101009;Smechr0101229;Smechr0101443;Smechr0101942;Smechr0102176;Smechr0102210;Smechr0102656;Smechr0102781;Smechr0102953;Smechr0201494;Smechr0201790;Smechr0201891;Smechr0201940;Smechr0202333;Smechr0202550;Smechr0300445;Smechr0301225;Smechr0301275;Smechr0301557;Smechr0302497;Smechr0302538;Smechr0302548;Smechr0302859;Smechr0303099;Smechr0303330;Smechr0400371;Smechr0401315;Smechr0…
15	GO:0017111	nucleoside-triphosphatase_activity	539	105	1.3e-05	Smechr0100322;Smechr0100587;Smechr0100711;Smechr0100889;Smechr0100964;Smechr0101090;Smechr0101308;Smechr0101735;Smechr0101772;Smechr0101798;Smechr0101814;Smechr0102013;Smechr0102203;Smechr0102926;Smechr0201240;Smechr0201382;Smechr0201500;Smechr0201609;Smechr0202081;Smechr0202118;Smechr0202119;Smechr0202281;Smechr0202478;Smechr0202947;Smechr0300023;Smechr0300255;Smechr0302027;Smechr0302053;Smechr0…
16	GO:0098772	molecular_function_regulator	298	64	3.3e-05	SmeSca00416;Smechr0100331;Smechr0101060;Smechr0101608;Smechr0101642;Smechr0101645;Smechr0102187;Smechr0102642;Smechr0200135;Smechr0201738;Smechr0201897;Smechr0300801;Smechr0301414;Smechr0301504;Smechr0301808;Smechr0301812;Smechr0301817;Smechr0301822;Smechr0302330;Smechr0302775;Smechr0303682;Smechr0303683;Smechr0500047;Smechr0500463;Smechr0500605;Smechr0501638;Smechr0502483;Smechr0600035;Smechr060…
17	GO:0004170	dUTP_diphosphatase_activity	6	5	0.0002	Smechr0100972;Smechr0101159;Smechr0402361;Smechr0402362;Smechr0601200
18	GO:0030983	mismatched_DNA_binding	19	9	0.00029	Smechr0102205;Smechr0202119;Smechr0302311;Smechr0400748;Smechr0602360;Smechr0602361;Smechr0800047;Smechr0800050;Smechr0800051
19	GO:0005200	structural_constituent_of_cytoskeleton	23	10	0.00032	Smechr0202947;Smechr0302027;Smechr0402042;Smechr0402480;Smechr0502273;Smechr0602939;Smechr1001054;Smechr1001676;Smechr1002362;Smechr1002691
20	GO:0030234	enzyme_regulator_activity	259	53	0.00053	SmeSca00416;Smechr0100331;Smechr0101060;Smechr0101642;Smechr0101645;Smechr0102187;Smechr0102642;Smechr0200135;Smechr0201738;Smechr0201897;Smechr0300801;Smechr0301414;Smechr0301504;Smechr0301808;Smechr0301812;Smechr0301817;Smechr0301822;Smechr0302330;Smechr0302775;Smechr0303682;Smechr0303683;Smechr0500047;Smechr0500463;Smechr0500605;Smechr0501638;Smechr0600035;Smechr0600036;Smechr0601362;Smechr060…
21	GO:0047429	nucleoside-triphosphate_diphosphatase_activity	13	7	0.00054	Smechr0100972;Smechr0101159;Smechr0402361;Smechr0402362;Smechr0601200;Smechr0602411;Smechr0902488
22	GO:0046527	glucosyltransferase_activity	76	21	0.00055	Smechr0100700;Smechr0101009;Smechr0101905;Smechr0101992;Smechr0104179;Smechr0201235;Smechr0201891;Smechr0202550;Smechr0302351;Smechr0302497;Smechr0701256;Smechr0701261;Smechr0701501;Smechr0702234;Smechr0800944;Smechr0900198;Smechr0901958;Smechr0902127;Smechr1000566;Smechr1200211;Smechr1201827
23	GO:0004857	enzyme_inhibitor_activity	176	39	0.00057	SmeSca00416;Smechr0100331;Smechr0101060;Smechr0101645;Smechr0102187;Smechr0102642;Smechr0201897;Smechr0301414;Smechr0301504;Smechr0301808;Smechr0301812;Smechr0301817;Smechr0301822;Smechr0302775;Smechr0303682;Smechr0303683;Smechr0500047;Smechr0500463;Smechr0500605;Smechr0600035;Smechr0600036;Smechr0601362;Smechr0602380;Smechr0602572;Smechr0700783;Smechr0702526;Smechr0702527;Smechr0800064;Smechr080…
24	GO:0016787	hydrolase_activity	2418	365	0.00077	Smechr0100007;Smechr0100103;Smechr0100108;Smechr0100322;Smechr0100335;Smechr0100341;Smechr0100521;Smechr0100587;Smechr0100711;Smechr0100847;Smechr0100889;Smechr0100964;Smechr0100972;Smechr0101009;Smechr0101060;Smechr0101090;Smechr0101159;Smechr0101229;Smechr0101287;Smechr0101308;Smechr0101330;Smechr0101443;Smechr0101537;Smechr0101645;Smechr0101735;Smechr0101772;Smechr0101798;Smechr0101814;Smechr0…
25	GO:0035251	UDP-glucosyltransferase_activity	43	14	0.00078	Smechr0100700;Smechr0101905;Smechr0101992;Smechr0104179;Smechr0201235;Smechr0302351;Smechr0701256;Smechr0701261;Smechr0701501;Smechr0800944;Smechr0901958;Smechr0902127;Smechr1000566;Smechr1200211
26	GO:0004650	polygalacturonase_activity	63	18	0.00087	Smechr0101443;Smechr0102176;Smechr0102656;Smechr0201494;Smechr0301275;Smechr0303099;Smechr0500072;Smechr0502540;Smechr0600041;Smechr0602245;Smechr0700599;Smechr0701403;Smechr0802407;Smechr0802473;Smechr1000818;Smechr1000824;Smechr1200203;Smechr1200222
27	GO:0003824	catalytic_activity	7126	993	0.00111	Smechr0100007;Smechr0100050;Smechr0100103;Smechr0100105;Smechr0100108;Smechr0100128;Smechr0100170;Smechr0100179;Smechr0100227;Smechr0100259;Smechr0100308;Smechr0100322;Smechr0100335;Smechr0100341;Smechr0100354;Smechr0100358;Smechr0100490;Smechr0100491;Smechr0100521;Smechr0100565;Smechr0100587;Smechr0100689;Smechr0100700;Smechr0100711;Smechr0100771;Smechr0100844;Smechr0100847;Smechr0100855;Smechr0…
28	GO:0004576	oligosaccharyl_transferase_activity	5	4	0.0013	Smechr0302512;Smechr0402580;Smechr0801931;Smechr1200120
29	GO:0003896	DNA_primase_activity	3	3	0.00223	Smechr0802476;Smechr0900073;Smechr0900074
30	GO:0003924	GTPase_activity	156	33	0.0032	Smechr0101308;Smechr0101735;Smechr0101772;Smechr0101798;Smechr0201240;Smechr0201382;Smechr0202947;Smechr0300255;Smechr0302027;Smechr0302877;Smechr0400857;Smechr0401018;Smechr0401729;Smechr0401732;Smechr0402042;Smechr0402480;Smechr0502273;Smechr0600540;Smechr0600549;Smechr0601470;Smechr0602929;Smechr0602939;Smechr0702416;Smechr0801175;Smechr0801177;Smechr0802444;Smechr1000248;Smechr1001676;Smechr1…
31	GO:0005085	guanyl-nucleotide_exchange_factor_activity	28	9	0.00731	Smechr0101608;Smechr0502483;Smechr0701015;Smechr0800629;Smechr0801782;Smechr1001661;Smechr1002028;Smechr1101818;Smechr1200104
32	GO:0035639	purine_ribonucleoside_triphosphate_binding	2089	308	0.00822	Smechr0100322;Smechr0100358;Smechr0100490;Smechr0100491;Smechr0100581;Smechr0100587;Smechr0100711;Smechr0100844;Smechr0100867;Smechr0100889;Smechr0100946;Smechr0100964;Smechr0101057;Smechr0101082;Smechr0101090;Smechr0101112;Smechr0101115;Smechr0101192;Smechr0101233;Smechr0101308;Smechr0101630;Smechr0101727;Smechr0101735;Smechr0101772;Smechr0101798;Smechr0101807;Smechr0101820;Smechr0102013;Smechr0…
33	GO:0016741	transferase_activity,_transferring_one-carbon_groups	274	50	0.00853	Smechr0100050;Smechr0101590;Smechr0103612;Smechr0104204;Smechr0201128;Smechr0201343;Smechr0202479;Smechr0202772;Smechr0203208;Smechr0300025;Smechr0301960;Smechr0302072;Smechr0302294;Smechr0302430;Smechr0302856;Smechr0303301;Smechr0400344;Smechr0401041;Smechr0401458;Smechr0401898;Smechr0402021;Smechr0402376;Smechr0402399;Smechr0500341;Smechr0500435;Smechr0500759;Smechr0501614;Smechr0502803;Smechr0…
34	GO:0016759	cellulose_synthase_activity	24	8	0.00887	Smechr0101992;Smechr0201235;Smechr0302351;Smechr0701501;Smechr0800944;Smechr0901958;Smechr0902127;Smechr1000566
35	GO:0016760	cellulose_synthase_(UDP-forming)_activity	24	8	0.00887	Smechr0101992;Smechr0201235;Smechr0302351;Smechr0701501;Smechr0800944;Smechr0901958;Smechr0902127;Smechr1000566
36	GO:0003887	DNA-directed_DNA_polymerase_activity	20	7	0.01059	Smechr0202671;Smechr0202672;Smechr0300705;Smechr0302482;Smechr0400264;Smechr1002664;Smechr1201741
37	GO:0051020	GTPase_binding	40	11	0.01143	Smechr0101608;Smechr0502483;Smechr0701015;Smechr0800629;Smechr0801782;Smechr0900826;Smechr1001661;Smechr1001839;Smechr1002028;Smechr1101818;Smechr1200104
38	GO:0032555	purine_ribonucleotide_binding	2251	328	0.01217	Smechr0100322;Smechr0100358;Smechr0100490;Smechr0100491;Smechr0100581;Smechr0100587;Smechr0100711;Smechr0100806;Smechr0100809;Smechr0100844;Smechr0100867;Smechr0100889;Smechr0100946;Smechr0100964;Smechr0101027;Smechr0101057;Smechr0101082;Smechr0101090;Smechr0101112;Smechr0101115;Smechr0101192;Smechr0101233;Smechr0101308;Smechr0101630;Smechr0101727;Smechr0101735;Smechr0101748;Smechr0101772;Smechr0…
39	GO:0036094	small_molecule_binding	2612	377	0.01248	Smechr0100322;Smechr0100358;Smechr0100490;Smechr0100491;Smechr0100581;Smechr0100587;Smechr0100711;Smechr0100806;Smechr0100809;Smechr0100844;Smechr0100867;Smechr0100881;Smechr0100889;Smechr0100946;Smechr0100964;Smechr0101027;Smechr0101057;Smechr0101082;Smechr0101090;Smechr0101112;Smechr0101115;Smechr0101192;Smechr0101233;Smechr0101308;Smechr0101630;Smechr0101727;Smechr0101735;Smechr0101748;Smechr0…
40	GO:0034061	DNA_polymerase_activity	21	7	0.01412	Smechr0202671;Smechr0202672;Smechr0300705;Smechr0302482;Smechr0400264;Smechr1002664;Smechr1201741
41	GO:0001883	purine_nucleoside_binding	236	43	0.01427	Smechr0101308;Smechr0101735;Smechr0101772;Smechr0101798;Smechr0102171;Smechr0201240;Smechr0202947;Smechr0300255;Smechr0301283;Smechr0302027;Smechr0302877;Smechr0400857;Smechr0401018;Smechr0401729;Smechr0401732;Smechr0402042;Smechr0402480;Smechr0502273;Smechr0600540;Smechr0600549;Smechr0601470;Smechr0602929;Smechr0602939;Smechr0700025;Smechr0702091;Smechr0702416;Smechr0702439;Smechr0702602;Smechr0…
42	GO:0005525	GTP_binding	236	43	0.01427	Smechr0101308;Smechr0101735;Smechr0101772;Smechr0101798;Smechr0102171;Smechr0201240;Smechr0202947;Smechr0300255;Smechr0301283;Smechr0302027;Smechr0302877;Smechr0400857;Smechr0401018;Smechr0401729;Smechr0401732;Smechr0402042;Smechr0402480;Smechr0502273;Smechr0600540;Smechr0600549;Smechr0601470;Smechr0602929;Smechr0602939;Smechr0700025;Smechr0702091;Smechr0702416;Smechr0702439;Smechr0702602;Smechr0…
43	GO:0032550	purine_ribonucleoside_binding	236	43	0.01427	Smechr0101308;Smechr0101735;Smechr0101772;Smechr0101798;Smechr0102171;Smechr0201240;Smechr0202947;Smechr0300255;Smechr0301283;Smechr0302027;Smechr0302877;Smechr0400857;Smechr0401018;Smechr0401729;Smechr0401732;Smechr0402042;Smechr0402480;Smechr0502273;Smechr0600540;Smechr0600549;Smechr0601470;Smechr0602929;Smechr0602939;Smechr0700025;Smechr0702091;Smechr0702416;Smechr0702439;Smechr0702602;Smechr0…
44	GO:0032561	guanyl_ribonucleotide_binding	236	43	0.01427	Smechr0101308;Smechr0101735;Smechr0101772;Smechr0101798;Smechr0102171;Smechr0201240;Smechr0202947;Smechr0300255;Smechr0301283;Smechr0302027;Smechr0302877;Smechr0400857;Smechr0401018;Smechr0401729;Smechr0401732;Smechr0402042;Smechr0402480;Smechr0502273;Smechr0600540;Smechr0600549;Smechr0601470;Smechr0602929;Smechr0602939;Smechr0700025;Smechr0702091;Smechr0702416;Smechr0702439;Smechr0702602;Smechr0…
45	GO:0001882	nucleoside_binding	256	46	0.01473	Smechr0101308;Smechr0101735;Smechr0101772;Smechr0101798;Smechr0102171;Smechr0201240;Smechr0202671;Smechr0202672;Smechr0202947;Smechr0300255;Smechr0301283;Smechr0302027;Smechr0302877;Smechr0400857;Smechr0401018;Smechr0401729;Smechr0401732;Smechr0402042;Smechr0402480;Smechr0502273;Smechr0600540;Smechr0600549;Smechr0601470;Smechr0602929;Smechr0602939;Smechr0700025;Smechr0702091;Smechr0702416;Smechr0…
46	GO:0008168	methyltransferase_activity	256	46	0.01473	Smechr0100050;Smechr0101590;Smechr0103612;Smechr0104204;Smechr0201128;Smechr0201343;Smechr0202479;Smechr0202772;Smechr0203208;Smechr0300025;Smechr0301960;Smechr0302072;Smechr0302294;Smechr0302430;Smechr0302856;Smechr0303301;Smechr0400344;Smechr0401041;Smechr0401458;Smechr0401898;Smechr0402376;Smechr0500341;Smechr0500759;Smechr0501614;Smechr0502803;Smechr0601261;Smechr0601782;Smechr0602427;Smechr0…
47	GO:0019843	rRNA_binding	26	8	0.01484	Smechr0201455;Smechr0502544;Smechr0502778;Smechr0600188;Smechr0602655;Smechr0603040;Smechr0800509;Smechr1101776
48	GO:0017076	purine_nucleotide_binding	2262	328	0.0157	Smechr0100322;Smechr0100358;Smechr0100490;Smechr0100491;Smechr0100581;Smechr0100587;Smechr0100711;Smechr0100806;Smechr0100809;Smechr0100844;Smechr0100867;Smechr0100889;Smechr0100946;Smechr0100964;Smechr0101027;Smechr0101057;Smechr0101082;Smechr0101090;Smechr0101112;Smechr0101115;Smechr0101192;Smechr0101233;Smechr0101308;Smechr0101630;Smechr0101727;Smechr0101735;Smechr0101748;Smechr0101772;Smechr0…
49	GO:0016209	antioxidant_activity	136	27	0.01649	Smechr0100354;Smechr0100872;Smechr0101734;Smechr0103142;Smechr0104087;Smechr0104188;Smechr0201925;Smechr0202203;Smechr0202610;Smechr0202727;Smechr0300451;Smechr0302298;Smechr0401704;Smechr0402501;Smechr0500020;Smechr0500128;Smechr0502425;Smechr0601073;Smechr0602858;Smechr0801653;Smechr0901671;Smechr0901948;Smechr1000709;Smechr1001472;Smechr1002581;Smechr1100432;Smechr1100433
50	GO:0008184	glycogen_phosphorylase_activity	5	3	0.01815	Smechr0201667;Smechr0501115;Smechr1001971
51	GO:0032553	ribonucleotide_binding	2271	328	0.01921	Smechr0100322;Smechr0100358;Smechr0100490;Smechr0100491;Smechr0100581;Smechr0100587;Smechr0100711;Smechr0100806;Smechr0100809;Smechr0100844;Smechr0100867;Smechr0100889;Smechr0100946;Smechr0100964;Smechr0101027;Smechr0101057;Smechr0101082;Smechr0101090;Smechr0101112;Smechr0101115;Smechr0101192;Smechr0101233;Smechr0101308;Smechr0101630;Smechr0101727;Smechr0101735;Smechr0101748;Smechr0101772;Smechr0…
52	GO:0004190	aspartic-type_endopeptidase_activity	102	21	0.02188	Smechr0101287;Smechr0101330;Smechr0102266;Smechr0102269;Smechr0102272;Smechr0102273;Smechr0102276;Smechr0103910;Smechr0303212;Smechr0303394;Smechr0400038;Smechr0500743;Smechr0502246;Smechr0600028;Smechr0801486;Smechr0902240;Smechr1000157;Smechr1000173;Smechr1001260;Smechr1102333;Smechr1201231
53	GO:0070001	aspartic-type_peptidase_activity	102	21	0.02188	Smechr0101287;Smechr0101330;Smechr0102266;Smechr0102269;Smechr0102272;Smechr0102273;Smechr0102276;Smechr0103910;Smechr0303212;Smechr0303394;Smechr0400038;Smechr0500743;Smechr0502246;Smechr0600028;Smechr0801486;Smechr0902240;Smechr1000157;Smechr1000173;Smechr1001260;Smechr1102333;Smechr1201231
54	GO:0005089	Rho_guanyl-nucleotide_exchange_factor_activity	18	6	0.02267	Smechr0502483;Smechr0701015;Smechr0800629;Smechr0801782;Smechr1001661;Smechr1200104
55	GO:0017048	Rho_GTPase_binding	18	6	0.02267	Smechr0502483;Smechr0701015;Smechr0800629;Smechr0801782;Smechr1001661;Smechr1200104
56	GO:0019001	guanyl_nucleotide_binding	243	43	0.02277	Smechr0101308;Smechr0101735;Smechr0101772;Smechr0101798;Smechr0102171;Smechr0201240;Smechr0202947;Smechr0300255;Smechr0301283;Smechr0302027;Smechr0302877;Smechr0400857;Smechr0401018;Smechr0401729;Smechr0401732;Smechr0402042;Smechr0402480;Smechr0502273;Smechr0600540;Smechr0600549;Smechr0601470;Smechr0602929;Smechr0602939;Smechr0700025;Smechr0702091;Smechr0702416;Smechr0702439;Smechr0702602;Smechr0…
57	GO:0000166	nucleotide_binding	2442	350	0.02326	Smechr0100322;Smechr0100358;Smechr0100490;Smechr0100491;Smechr0100581;Smechr0100587;Smechr0100711;Smechr0100806;Smechr0100809;Smechr0100844;Smechr0100867;Smechr0100881;Smechr0100889;Smechr0100946;Smechr0100964;Smechr0101027;Smechr0101057;Smechr0101082;Smechr0101090;Smechr0101112;Smechr0101115;Smechr0101192;Smechr0101233;Smechr0101308;Smechr0101630;Smechr0101727;Smechr0101735;Smechr0101748;Smechr0…
58	GO:1901265	nucleoside_phosphate_binding	2442	350	0.02326	Smechr0100322;Smechr0100358;Smechr0100490;Smechr0100491;Smechr0100581;Smechr0100587;Smechr0100711;Smechr0100806;Smechr0100809;Smechr0100844;Smechr0100867;Smechr0100881;Smechr0100889;Smechr0100946;Smechr0100964;Smechr0101027;Smechr0101057;Smechr0101082;Smechr0101090;Smechr0101112;Smechr0101115;Smechr0101192;Smechr0101233;Smechr0101308;Smechr0101630;Smechr0101727;Smechr0101735;Smechr0101748;Smechr0…
59	GO:0016684	oxidoreductase_activity,_acting_on_peroxide_as_acceptor	128	25	0.02468	Smechr0100354;Smechr0100872;Smechr0101734;Smechr0103142;Smechr0104087;Smechr0104188;Smechr0201925;Smechr0202203;Smechr0202610;Smechr0202727;Smechr0300451;Smechr0302298;Smechr0401704;Smechr0402501;Smechr0500020;Smechr0500128;Smechr0502425;Smechr0602858;Smechr0801653;Smechr0901671;Smechr0901948;Smechr1000709;Smechr1002581;Smechr1100432;Smechr1100433
60	GO:0003690	double-stranded_DNA_binding	85	18	0.02476	Smechr0101615;Smechr0102205;Smechr0202061;Smechr0202097;Smechr0202119;Smechr0302311;Smechr0400748;Smechr0402590;Smechr0500536;Smechr0602360;Smechr0602361;Smechr0700132;Smechr0800047;Smechr0800050;Smechr0800051;Smechr0800074;Smechr0802252;Smechr0802350
61	GO:0016853	isomerase_activity	147	28	0.02485	Smechr0100105;Smechr0100128;Smechr0100565;Smechr0101172;Smechr0101185;Smechr0101619;Smechr0101725;Smechr0102013;Smechr0103647;Smechr0201122;Smechr0202048;Smechr0202346;Smechr0202726;Smechr0202904;Smechr0301859;Smechr0301911;Smechr0303339;Smechr0400118;Smechr0401958;Smechr0500056;Smechr0500213;Smechr0602969;Smechr0702275;Smechr0901453;Smechr1100807;Smechr1102555;Smechr1102677;Smechr1200361
62	GO:0097367	carbohydrate_derivative_binding	2299	330	0.02554	Smechr0100322;Smechr0100358;Smechr0100490;Smechr0100491;Smechr0100581;Smechr0100587;Smechr0100711;Smechr0100806;Smechr0100809;Smechr0100844;Smechr0100867;Smechr0100889;Smechr0100946;Smechr0100964;Smechr0101027;Smechr0101057;Smechr0101082;Smechr0101090;Smechr0101112;Smechr0101115;Smechr0101192;Smechr0101233;Smechr0101308;Smechr0101630;Smechr0101727;Smechr0101735;Smechr0101748;Smechr0101772;Smechr0…
63	GO:0005088	Ras_guanyl-nucleotide_exchange_factor_activity	19	6	0.02956	Smechr0502483;Smechr0701015;Smechr0800629;Smechr0801782;Smechr1001661;Smechr1200104
64	GO:0032549	ribonucleoside_binding	254	44	0.0298	Smechr0101308;Smechr0101735;Smechr0101772;Smechr0101798;Smechr0102171;Smechr0201240;Smechr0202947;Smechr0300255;Smechr0301283;Smechr0302027;Smechr0302877;Smechr0400857;Smechr0401018;Smechr0401729;Smechr0401732;Smechr0402042;Smechr0402480;Smechr0502273;Smechr0600540;Smechr0600549;Smechr0601470;Smechr0602929;Smechr0602939;Smechr0700025;Smechr0702091;Smechr0702416;Smechr0702439;Smechr0702602;Smechr0…
65	GO:0003989	acetyl-CoA_carboxylase_activity	6	3	0.0328	Smechr0500722;Smechr0602399;Smechr0900579
66	GO:0004550	nucleoside_diphosphate_kinase_activity	6	3	0.0328	Smechr0101753;Smechr0302580;Smechr0602532
67	GO:0004807	triose-phosphate_isomerase_activity	6	3	0.0328	Smechr0100128;Smechr1102677;Smechr1200361
68	GO:0016421	CoA_carboxylase_activity	6	3	0.0328	Smechr0500722;Smechr0602399;Smechr0900579
69	GO:0016885	ligase_activity,_forming_carbon-carbon_bonds	6	3	0.0328	Smechr0500722;Smechr0602399;Smechr0900579
70	GO:0043168	anion_binding	2576	365	0.03663	Smechr0100322;Smechr0100358;Smechr0100490;Smechr0100491;Smechr0100581;Smechr0100587;Smechr0100711;Smechr0100806;Smechr0100809;Smechr0100844;Smechr0100867;Smechr0100889;Smechr0100946;Smechr0100964;Smechr0101027;Smechr0101057;Smechr0101082;Smechr0101090;Smechr0101112;Smechr0101115;Smechr0101192;Smechr0101233;Smechr0101308;Smechr0101630;Smechr0101727;Smechr0101735;Smechr0101748;Smechr0101772;Smechr0…
71	GO:0003755	peptidyl-prolyl_cis-trans_isomerase_activity	53	12	0.0379	Smechr0100105;Smechr0100565;Smechr0101619;Smechr0103647;Smechr0202726;Smechr0301859;Smechr0303339;Smechr0400118;Smechr0602969;Smechr0901453;Smechr1100807;Smechr1102555
72	GO:0016859	cis-trans_isomerase_activity	53	12	0.0379	Smechr0100105;Smechr0100565;Smechr0101619;Smechr0103647;Smechr0202726;Smechr0301859;Smechr0303339;Smechr0400118;Smechr0602969;Smechr0901453;Smechr1100807;Smechr1102555
73	GO:0008144	drug_binding	1959	281	0.03947	Smechr0100322;Smechr0100358;Smechr0100490;Smechr0100491;Smechr0100581;Smechr0100587;Smechr0100711;Smechr0100844;Smechr0100867;Smechr0100889;Smechr0100946;Smechr0100964;Smechr0101057;Smechr0101082;Smechr0101090;Smechr0101112;Smechr0101115;Smechr0101192;Smechr0101233;Smechr0101630;Smechr0101727;Smechr0101807;Smechr0101820;Smechr0102013;Smechr0102101;Smechr0102107;Smechr0102152;Smechr0102203;Smechr0…
74	GO:0017016	Ras_GTPase_binding	31	8	0.04157	Smechr0502483;Smechr0701015;Smechr0800629;Smechr0801782;Smechr0900826;Smechr1001661;Smechr1001839;Smechr1200104
75	GO:0031267	small_GTPase_binding	31	8	0.04157	Smechr0502483;Smechr0701015;Smechr0800629;Smechr0801782;Smechr0900826;Smechr1001661;Smechr1001839;Smechr1200104
76	GO:0005524	ATP_binding	1854	266	0.04414	Smechr0100322;Smechr0100358;Smechr0100490;Smechr0100491;Smechr0100581;Smechr0100587;Smechr0100711;Smechr0100844;Smechr0100867;Smechr0100889;Smechr0100946;Smechr0100964;Smechr0101057;Smechr0101082;Smechr0101090;Smechr0101112;Smechr0101115;Smechr0101192;Smechr0101233;Smechr0101630;Smechr0101727;Smechr0101807;Smechr0101820;Smechr0102013;Smechr0102101;Smechr0102107;Smechr0102152;Smechr0102203;Smechr0…
77	GO:0004252	serine-type_endopeptidase_activity	110	21	0.04617	Smechr0100103;Smechr0102046;Smechr0102048;Smechr0200362;Smechr0201480;Smechr0202615;Smechr0202616;Smechr0301898;Smechr0303669;Smechr0401153;Smechr0401221;Smechr0402149;Smechr0402218;Smechr0501219;Smechr0502326;Smechr0700338;Smechr0701323;Smechr0800078;Smechr1002425;Smechr1002428;Smechr1100281
78	GO:0000234	phosphoethanolamine_N-methyltransferase_activity	3	2	0.04675	Smechr0303301;Smechr0501614
79	GO:0000295	adenine_nucleotide_transmembrane_transporter_activity	3	2	0.04675	Smechr0501754;Smechr0601035
80	GO:0003856	3-dehydroquinate_synthase_activity	3	2	0.04675	Smechr0501536;Smechr1001089
81	GO:0004579	dolichyl-diphosphooligosaccharide-protein_glycotransferase_activity	3	2	0.04675	Smechr0402580;Smechr0801931
82	GO:0005346	purine_ribonucleotide_transmembrane_transporter_activity	3	2	0.04675	Smechr0501754;Smechr0601035
83	GO:0005347	ATP_transmembrane_transporter_activity	3	2	0.04675	Smechr0501754;Smechr0601035
84	GO:0005471	ATP:ADP_antiporter_activity	3	2	0.04675	Smechr0501754;Smechr0601035
85	GO:0008373	sialyltransferase_activity	3	2	0.04675	Smechr0203206;Smechr0302440
86	GO:0015215	nucleotide_transmembrane_transporter_activity	3	2	0.04675	Smechr0501754;Smechr0601035
87	GO:0015216	purine_nucleotide_transmembrane_transporter_activity	3	2	0.04675	Smechr0501754;Smechr0601035
88	GO:0015217	ADP_transmembrane_transporter_activity	3	2	0.04675	Smechr0501754;Smechr0601035
89	GO:0015238	drug_transmembrane_transporter_activity	3	2	0.04675	Smechr0501754;Smechr0601035
90	GO:0015301	anion:anion_antiporter_activity	3	2	0.04675	Smechr0501754;Smechr0601035
91	GO:0015605	organophosphate_ester_transmembrane_transporter_activity	3	2	0.04675	Smechr0501754;Smechr0601035
92	GO:0019238	cyclohydrolase_activity	3	2	0.04675	Smechr0502607;Smechr0801791
93	GO:0043138	3'-5'_DNA_helicase_activity	3	2	0.04675	Smechr0100711;Smechr0901267
94	GO:0043140	ATP-dependent_3'-5'_DNA_helicase_activity	3	2	0.04675	Smechr0100711;Smechr0901267
95	GO:0051920	peroxiredoxin_activity	3	2	0.04675	Smechr0104087;Smechr1002581
96	GO:0008509	anion_transmembrane_transporter_activity	49	11	0.04826	Smechr0300177;Smechr0302251;Smechr0302796;Smechr0400102;Smechr0501741;Smechr0501754;Smechr0601035;Smechr0602488;Smechr0603155;Smechr0801434;Smechr1100825
CC	GO.ID	Term	Annotated	Significant	PValue	ann.genes
1	GO:0005840	ribosome	361	159	< 1e-30	Smechr0100657;Smechr0100727;Smechr0100754;Smechr0100985;Smechr0100993;Smechr0101272;Smechr0101273;Smechr0101274;Smechr0101300;Smechr0101631;Smechr0101780;Smechr0102123;Smechr0102180;Smechr0102587;Smechr0103990;Smechr0200881;Smechr0201385;Smechr0201392;Smechr0201417;Smechr0201419;Smechr0201455;Smechr0201560;Smechr0202060;Smechr0202568;Smechr0202598;Smechr0301468;Smechr0302048;Smechr0302203;Smechr0…
2	GO:1990904	ribonucleoprotein_complex	425	163	< 1e-30	Smechr0100657;Smechr0100727;Smechr0100754;Smechr0100985;Smechr0100993;Smechr0101272;Smechr0101273;Smechr0101274;Smechr0101300;Smechr0101631;Smechr0101780;Smechr0102123;Smechr0102180;Smechr0102587;Smechr0103990;Smechr0200881;Smechr0201385;Smechr0201392;Smechr0201417;Smechr0201419;Smechr0201455;Smechr0201560;Smechr0202060;Smechr0202568;Smechr0202598;Smechr0301468;Smechr0302048;Smechr0302203;Smechr0…
3	GO:0043228	non-membrane-bounded_organelle	679	212	2e-28	Smechr0100657;Smechr0100659;Smechr0100727;Smechr0100754;Smechr0100985;Smechr0100993;Smechr0101272;Smechr0101273;Smechr0101274;Smechr0101300;Smechr0101631;Smechr0101780;Smechr0101813;Smechr0101934;Smechr0102123;Smechr0102180;Smechr0102587;Smechr0102676;Smechr0103990;Smechr0200881;Smechr0201049;Smechr0201190;Smechr0201385;Smechr0201392;Smechr0201417;Smechr0201419;Smechr0201455;Smechr0201560;Smechr0…
4	GO:0043232	intracellular_non-membrane-bounded_organelle	679	212	2e-28	Smechr0100657;Smechr0100659;Smechr0100727;Smechr0100754;Smechr0100985;Smechr0100993;Smechr0101272;Smechr0101273;Smechr0101274;Smechr0101300;Smechr0101631;Smechr0101780;Smechr0101813;Smechr0101934;Smechr0102123;Smechr0102180;Smechr0102587;Smechr0102676;Smechr0103990;Smechr0200881;Smechr0201049;Smechr0201190;Smechr0201385;Smechr0201392;Smechr0201417;Smechr0201419;Smechr0201455;Smechr0201560;Smechr0…
5	GO:0044444	cytoplasmic_part	863	229	9.1e-20	Smechr0100252;Smechr0100263;Smechr0100657;Smechr0100727;Smechr0100754;Smechr0100757;Smechr0100937;Smechr0100943;Smechr0100985;Smechr0100993;Smechr0101272;Smechr0101273;Smechr0101274;Smechr0101300;Smechr0101382;Smechr0101631;Smechr0101780;Smechr0101980;Smechr0102014;Smechr0102123;Smechr0102180;Smechr0102587;Smechr0102648;Smechr0103067;Smechr0103990;Smechr0200298;Smechr0200881;Smechr0201136;Smechr0…
6	GO:0005737	cytoplasm	963	242	1.3e-17	Smechr0100252;Smechr0100263;Smechr0100657;Smechr0100727;Smechr0100754;Smechr0100757;Smechr0100844;Smechr0100937;Smechr0100943;Smechr0100985;Smechr0100993;Smechr0101272;Smechr0101273;Smechr0101274;Smechr0101300;Smechr0101382;Smechr0101631;Smechr0101727;Smechr0101780;Smechr0101980;Smechr0102014;Smechr0102123;Smechr0102180;Smechr0102587;Smechr0102648;Smechr0103067;Smechr0103990;Smechr0200298;Smechr0…
7	GO:0043226	organelle	1697	355	2.7e-13	Smechr0100252;Smechr0100263;Smechr0100331;Smechr0100657;Smechr0100659;Smechr0100727;Smechr0100754;Smechr0100757;Smechr0100855;Smechr0100874;Smechr0100937;Smechr0100943;Smechr0100985;Smechr0100993;Smechr0101272;Smechr0101273;Smechr0101274;Smechr0101300;Smechr0101326;Smechr0101382;Smechr0101552;Smechr0101631;Smechr0101697;Smechr0101780;Smechr0101813;Smechr0101934;Smechr0101980;Smechr0102014;Smechr0…
8	GO:0043229	intracellular_organelle	1697	355	2.7e-13	Smechr0100252;Smechr0100263;Smechr0100331;Smechr0100657;Smechr0100659;Smechr0100727;Smechr0100754;Smechr0100757;Smechr0100855;Smechr0100874;Smechr0100937;Smechr0100943;Smechr0100985;Smechr0100993;Smechr0101272;Smechr0101273;Smechr0101274;Smechr0101300;Smechr0101326;Smechr0101382;Smechr0101552;Smechr0101631;Smechr0101697;Smechr0101780;Smechr0101813;Smechr0101934;Smechr0101980;Smechr0102014;Smechr0…
9	GO:0005623	cell	2195	411	1.1e-07	Smechr0100252;Smechr0100263;Smechr0100331;Smechr0100657;Smechr0100659;Smechr0100727;Smechr0100754;Smechr0100757;Smechr0100844;Smechr0100855;Smechr0100874;Smechr0100937;Smechr0100943;Smechr0100985;Smechr0100993;Smechr0101009;Smechr0101272;Smechr0101273;Smechr0101274;Smechr0101300;Smechr0101326;Smechr0101382;Smechr0101552;Smechr0101631;Smechr0101697;Smechr0101727;Smechr0101780;Smechr0101813;Smechr0…
10	GO:0044464	cell_part	2195	411	1.1e-07	Smechr0100252;Smechr0100263;Smechr0100331;Smechr0100657;Smechr0100659;Smechr0100727;Smechr0100754;Smechr0100757;Smechr0100844;Smechr0100855;Smechr0100874;Smechr0100937;Smechr0100943;Smechr0100985;Smechr0100993;Smechr0101009;Smechr0101272;Smechr0101273;Smechr0101274;Smechr0101300;Smechr0101326;Smechr0101382;Smechr0101552;Smechr0101631;Smechr0101697;Smechr0101727;Smechr0101780;Smechr0101813;Smechr0…
11	GO:0005622	intracellular	2133	400	2.2e-07	Smechr0100252;Smechr0100263;Smechr0100331;Smechr0100657;Smechr0100659;Smechr0100727;Smechr0100754;Smechr0100757;Smechr0100844;Smechr0100855;Smechr0100874;Smechr0100937;Smechr0100943;Smechr0100985;Smechr0100993;Smechr0101272;Smechr0101273;Smechr0101274;Smechr0101300;Smechr0101326;Smechr0101382;Smechr0101552;Smechr0101631;Smechr0101697;Smechr0101727;Smechr0101780;Smechr0101813;Smechr0101934;Smechr0…
12	GO:0044424	intracellular_part	2133	400	2.2e-07	Smechr0100252;Smechr0100263;Smechr0100331;Smechr0100657;Smechr0100659;Smechr0100727;Smechr0100754;Smechr0100757;Smechr0100844;Smechr0100855;Smechr0100874;Smechr0100937;Smechr0100943;Smechr0100985;Smechr0100993;Smechr0101272;Smechr0101273;Smechr0101274;Smechr0101300;Smechr0101326;Smechr0101382;Smechr0101552;Smechr0101631;Smechr0101697;Smechr0101727;Smechr0101780;Smechr0101813;Smechr0101934;Smechr0…
13	GO:0032991	protein-containing_complex	1291	262	3.8e-07	Smechr0100252;Smechr0100657;Smechr0100659;Smechr0100727;Smechr0100754;Smechr0100757;Smechr0100855;Smechr0100874;Smechr0100985;Smechr0100993;Smechr0101272;Smechr0101273;Smechr0101274;Smechr0101300;Smechr0101631;Smechr0101780;Smechr0101813;Smechr0101905;Smechr0101934;Smechr0102014;Smechr0102123;Smechr0102180;Smechr0102203;Smechr0102587;Smechr0102648;Smechr0102676;Smechr0103990;Smechr0104179;Smechr0…
14	GO:0015630	microtubule_cytoskeleton	69	25	3.3e-05	Smechr0201049;Smechr0202947;Smechr0301884;Smechr0302027;Smechr0302839;Smechr0400162;Smechr0400358;Smechr0402042;Smechr0402480;Smechr0500975;Smechr0502273;Smechr0602939;Smechr0603056;Smechr0702086;Smechr0800355;Smechr0802267;Smechr0902095;Smechr1000286;Smechr1000541;Smechr1001054;Smechr1001676;Smechr1002362;Smechr1002691;Smechr1200057;Smechr1201638
15	GO:0005874	microtubule	46	19	3.6e-05	Smechr0201049;Smechr0202947;Smechr0301884;Smechr0302027;Smechr0302839;Smechr0400162;Smechr0400358;Smechr0402042;Smechr0402480;Smechr0502273;Smechr0602939;Smechr0702086;Smechr0800355;Smechr0802267;Smechr1000286;Smechr1001054;Smechr1001676;Smechr1002362;Smechr1002691
16	GO:0099080	supramolecular_complex	46	19	3.6e-05	Smechr0201049;Smechr0202947;Smechr0301884;Smechr0302027;Smechr0302839;Smechr0400162;Smechr0400358;Smechr0402042;Smechr0402480;Smechr0502273;Smechr0602939;Smechr0702086;Smechr0800355;Smechr0802267;Smechr1000286;Smechr1001054;Smechr1001676;Smechr1002362;Smechr1002691
17	GO:0099081	supramolecular_polymer	46	19	3.6e-05	Smechr0201049;Smechr0202947;Smechr0301884;Smechr0302027;Smechr0302839;Smechr0400162;Smechr0400358;Smechr0402042;Smechr0402480;Smechr0502273;Smechr0602939;Smechr0702086;Smechr0800355;Smechr0802267;Smechr1000286;Smechr1001054;Smechr1001676;Smechr1002362;Smechr1002691
18	GO:0099512	supramolecular_fiber	46	19	3.6e-05	Smechr0201049;Smechr0202947;Smechr0301884;Smechr0302027;Smechr0302839;Smechr0400162;Smechr0400358;Smechr0402042;Smechr0402480;Smechr0502273;Smechr0602939;Smechr0702086;Smechr0800355;Smechr0802267;Smechr1000286;Smechr1001054;Smechr1001676;Smechr1002362;Smechr1002691
19	GO:0099513	polymeric_cytoskeletal_fiber	46	19	3.6e-05	Smechr0201049;Smechr0202947;Smechr0301884;Smechr0302027;Smechr0302839;Smechr0400162;Smechr0400358;Smechr0402042;Smechr0402480;Smechr0502273;Smechr0602939;Smechr0702086;Smechr0800355;Smechr0802267;Smechr1000286;Smechr1001054;Smechr1001676;Smechr1002362;Smechr1002691
20	GO:0005819	spindle	17	9	0.00049	Smechr0201049;Smechr0301884;Smechr0400358;Smechr0702086;Smechr0800355;Smechr0802267;Smechr0902095;Smechr1000286;Smechr1201638
21	GO:0042555	MCM_complex	6	5	0.00055	Smechr0102203;Smechr0201370;Smechr0202081;Smechr0700132;Smechr1102718
22	GO:0032300	mismatch_repair_complex	9	6	0.00092	Smechr0202118;Smechr0202119;Smechr0202281;Smechr0602360;Smechr0602361;Smechr1100527
23	GO:1990391	DNA_repair_complex	9	6	0.00092	Smechr0202118;Smechr0202119;Smechr0202281;Smechr0602360;Smechr0602361;Smechr1100527
24	GO:0044430	cytoskeletal_part	93	26	0.00238	Smechr0201049;Smechr0202947;Smechr0301884;Smechr0302027;Smechr0302839;Smechr0400162;Smechr0400358;Smechr0402042;Smechr0402480;Smechr0500975;Smechr0502273;Smechr0602939;Smechr0603056;Smechr0702086;Smechr0800355;Smechr0802267;Smechr0902095;Smechr0902406;Smechr1000286;Smechr1000541;Smechr1001054;Smechr1001676;Smechr1002362;Smechr1002691;Smechr1200057;Smechr1201638
25	GO:0005856	cytoskeleton	106	28	0.00406	Smechr0201049;Smechr0201190;Smechr0201609;Smechr0202947;Smechr0301884;Smechr0302027;Smechr0302839;Smechr0400162;Smechr0400358;Smechr0402042;Smechr0402480;Smechr0500975;Smechr0502273;Smechr0602939;Smechr0603056;Smechr0702086;Smechr0800355;Smechr0802267;Smechr0902095;Smechr0902406;Smechr1000286;Smechr1000541;Smechr1001054;Smechr1001676;Smechr1002362;Smechr1002691;Smechr1200057;Smechr1201638
26	GO:0008250	oligosaccharyltransferase_complex	4	3	0.01461	Smechr0500031;Smechr0700588;Smechr0801931
27	GO:0042575	DNA_polymerase_complex	4	3	0.01461	Smechr0302482;Smechr0400264;Smechr1201741
28	GO:0000777	condensed_chromosome_kinetochore	2	2	0.02587	Smechr0502477;Smechr0800355
29	GO:0000779	condensed_chromosome,_centromeric_region	2	2	0.02587	Smechr0502477;Smechr0800355
30	GO:0008622	epsilon_DNA_polymerase_complex	2	2	0.02587	Smechr0302482;Smechr1201741
31	GO:0009317	acetyl-CoA_carboxylase_complex	5	3	0.03218	Smechr0500722;Smechr0602399;Smechr0900579
32	GO:0030126	COPI_vesicle_coat	13	5	0.04453	Smechr0100252;Smechr0100757;Smechr0501936;Smechr0602247;Smechr0700863
33	GO:0030137	COPI-coated_vesicle	13	5	0.04453	Smechr0100252;Smechr0100757;Smechr0501936;Smechr0602247;Smechr0700863
34	GO:0030663	COPI-coated_vesicle_membrane	13	5	0.04453	Smechr0100252;Smechr0100757;Smechr0501936;Smechr0602247;Smechr0700863
