# Supplementary material for: Transcriptome Analysis of Eggplant under Salt Stress: AP2/ERF Transcription Factor SmERF1 Acts as a Positive Regulator of Salt Stress
Source: Plants (Basel). 2022 Aug 25;11(17):2205. doi: 10.3390/plants11172205 (PMC9460861; doi:10.3390/plants11172205)
Supplement: Supplementary file 1 [file plants-11-02205-s001.zip › plants-1826284-supplementary/Table S3.xlsx]

## Sheet: Sheet1
Table S3 The KEGG pathways significantly enriched by salt stress in eggplant root
Up_pathway_enrichment	Term	Database	ID	Input number	Background number	P-Value	Corrected P-Value	Input
	Plant-pathogen interaction	KEGG PATHWAY	sly04626	54	177	4.87001e-05	0.00584401	Smechr0601982|Smechr0701976|Smechr0300078|Smechr0801934|Smechr1001880|Smechr0701784|Smechr0701785|Smechr0101357|Smechr0701744|Smechr0300056|Smechr0500088|Smechr0303188|Smechr0101116|Smechr0100367|Smechr0302098|Smechr0500241|Smechr1201626|Smechr1201624|Smechr0104136|Smechr0603080|Smechr0700014|Smechr0103741|Smechr0601550|Smechr0100571|Smechr0800109|Smechr0201356|Smechr0100663|Smechr0302242|Smechr0…
	Glutathione metabolism	KEGG PATHWAY	sly00480	33	114	0.00263694	0.13797	Smechr0900512|Smechr0900511|Smechr0900516|Smechr0900517|Smechr0900514|Smechr0900515|Smechr0900518|Smechr0900519|Smechr0902464|Smechr0902463|Smechr0902526|Smechr0901584|Smechr0901832|Smechr0900529|Smechr0900527|Smechr0303071|Smechr0900523|Smechr0900522|Smechr0900521|Smechr0900520|Smechr1002369|Smechr0101935|Smechr0303072|Smechr0101959|Smechr1200262|Smechr0701804|Smechr0802345|Smechr1002419|Smechr0…
	Valine, leucine and isoleucine degradation	KEGG PATHWAY	sly00280	21	62	0.00344924	0.13797	Smechr0901773|Smechr0102632|Smechr0100381|Smechr0602680|Smechr0500492|Smechr0103454|Smechr0701661|Smechr1102543|Smechr0502278|Smechr0300418|Smechr0800084|Smechr0401490|Smechr0500747|Smechr0500355|Smechr1201852|Smechr0902493|Smechr0101680|Smechr0303650|Smechr0701554|Smechr0402068|Smechr0500491
	Tryptophan metabolism	KEGG PATHWAY	sly00380	14	39	0.0104033	0.229077	Smechr0602503|Smechr0601948|Smechr0300912|Smechr0701661|Smechr1102543|Smechr0402558|Smechr0302665|Smechr0302709|Smechr0801582|Smechr0902458|Smechr1102687|Smechr0303650|Smechr0902018|Smechr0603114
	Glycerolipid metabolism	KEGG PATHWAY	sly00561	21	71	0.0119211	0.229077	Smechr1002817|Smechr1102667|Smechr1002598|Smechr0800092|Smechr1000495|Smechr0202442|Smechr0303650|Smechr0502126|Smechr0800356|Smechr0801932|Smechr1201376|Smechr1002787|Smechr0500741|Smechr0900645|Smechr0402325|Smechr0702240|Smechr0601075|Smechr0302459|Smechr0201170|Smechr0303188|Smechr1000128
	Galactose metabolism	KEGG PATHWAY	sly00052	18	58	0.0130858	0.229077	Smechr0302783|Smechr0700228|Smechr0702701|Smechr0601075|Smechr0701628|Smechr0202332|Smechr1200134|Smechr0802329|Smechr0602054|Smechr0200713|Smechr0802498|Smechr1002556|Smechr0303293|Smechr0102156|Smechr0301801|Smechr1001192|Smechr0202960|Smechr0203076
	Plant hormone signal transduction	KEGG PATHWAY	sly04075	65	297	0.0133628	0.229077	Smechr0103126|Smechr0601419|Smechr0101378|Smechr0303676|Smechr0500584|Smechr0100146|Smechr0100651|Smechr0402228|Smechr0701521|Smechr0902030|Smechr0100145|Smechr0500342|Smechr0500086|Smechr1002700|Smechr0103871|Smechr0300030|Smechr0303529|Smechr0303619|Smechr0902337|Smechr0302266|Smechr0400026|Smechr0701130|Smechr1002833|Smechr1201435|Smechr0402335|Smechr1100555|Smechr0200899|Smechr0104157|Smechr1…
	Regulation of autophagy	KEGG PATHWAY	sly04140	12	37	0.0301656	0.402208	Smechr0900493|Smechr0602280|Smechr0502658|Smechr0800058|Smechr0902289|Smechr0201214|Smechr0300490|Smechr0802186|Smechr0500383|Smechr0302644|Smechr0200448|Smechr0202509
	Lysine degradation	KEGG PATHWAY	sly00310	12	37	0.0301656	0.402208	Smechr0902438|Smechr0700684|Smechr0502042|Smechr0303650|Smechr0701661|Smechr1102543|Smechr0902170|Smechr0502522|Smechr1102687|Smechr0802077|Smechr0301707|Smechr0102108
	Fatty acid metabolism	KEGG PATHWAY	sly01212	22	86	0.0354672	0.409454	Smechr0502790|Smechr0701661|Smechr1102543|Smechr0100285|Smechr1101640|Smechr0500281|Smechr0602446|Smechr0902493|Smechr0902590|Smechr0501957|Smechr0501956|Smechr0500492|Smechr0500491|Smechr0502789|Smechr0502788|Smechr0101501|Smechr1100848|Smechr0800347|Smechr0801609|Smechr0501962|Smechr1200106|Smechr1001709
	Selenocompound metabolism	KEGG PATHWAY	sly00450	7	17	0.0375333	0.409454	Smechr1102474|Smechr1002036|Smechr0802553|Smechr0100801|Smechr0300055|Smechr0501968|Smechr0202091
	Propanoate metabolism	KEGG PATHWAY	sly00640	13	44	0.0422074	0.422074	Smechr0102632|Smechr0101501|Smechr0500492|Smechr0103454|Smechr0701661|Smechr1102543|Smechr0101680|Smechr0401490|Smechr0500747|Smechr0500355|Smechr0802189|Smechr0701554|Smechr0500491
	Protein processing in endoplasmic reticulum	KEGG PATHWAY	sly04141	49	233	0.0470935	0.427212	Smechr0302276|Smechr1100392|Smechr0303675|Smechr0500483|Smechr0900453|Smechr1001880|Smechr0400380|Smechr0303206|Smechr0601330|Smechr0302098|Smechr0302721|Smechr1201404|Smechr0900223|Smechr0201951|Smechr1000296|Smechr0801121|Smechr0200990|Smechr1102605|Smechr0502241|Smechr0800109|Smechr0201726|Smechr0801941|Smechr0402575|Smechr1201395|Smechr0801946|Smechr1102681|Smechr0301004|Smechr0400117|Smechr1…
	Biosynthesis of unsaturated fatty acids	KEGG PATHWAY	sly01040	11	36	0.0498414	0.427212	Smechr0502790|Smechr0502789|Smechr0502788|Smechr1101640|Smechr0501962|Smechr0602446|Smechr0902493|Smechr0501956|Smechr1100848|Smechr0501957|Smechr1001709
Down_pathway_enrichment	Term	Database	ID	Input number	Background number	P-Value	Corrected P-Value	Input
	Ribosome	KEGG PATHWAY	sly03010	188	361	6.65978e-51	7.72534e-49	Smechr0102024|Smechr0102025|Smechr0602578|Smechr0701992|Smechr0900152|Smechr0502656|Smechr0102587|Smechr0602576|Smechr1102405|Smechr0602306|Smechr0801088|Smechr0600199|Smechr1002719|Smechr0501843|Smechr0302701|Smechr0902092|Smechr0502498|Smechr0103834|Smechr0601283|Smechr0603204|Smechr0700467|Smechr0500310|Smechr0201560|Smechr1201721|Smechr1200158|Smechr1200156|Smechr0102123|Smechr0400720|Smechr0…
	Metabolic pathways	KEGG PATHWAY	sly01100	355	2083	1.43019e-10	8.29513e-09	Smechr1200943|Smechr0303228|Smechr1100682|Smechr0100128|Smechr0800488|Smechr0900763|Smechr1000352|Smechr0301808|Smechr0700783|Smechr0602774|Smechr0104188|Smechr0402399|Smechr0500359|Smechr0500213|Smechr0201047|Smechr0802301|Smechr0402361|Smechr0202140|Smechr0101725|Smechr1000709|Smechr0402021|Smechr0103992|Smechr0801631|Smechr0203168|Smechr0200360|Smechr0600256|Smechr0802244|Smechr1002482|Smechr0…
	DNA replication	KEGG PATHWAY	sly03030	26	48	1.63988e-08	6.34087e-07	Smechr0601724|Smechr0400264|Smechr0302981|Smechr0802476|Smechr0100847|Smechr1201741|Smechr0201370|Smechr0900073|Smechr0700132|Smechr0900074|Smechr0102203|Smechr0700623|Smechr0101814|Smechr0300705|Smechr0302482|Smechr1002664|Smechr0202081|Smechr0802322|Smechr0500406|Smechr1002605|Smechr1100467|Smechr0900042|Smechr0602941|Smechr0202671|Smechr0202672|Smechr1102718
	Pyrimidine metabolism	KEGG PATHWAY	sly00240	38	120	1.00058e-06	2.90168e-05	Smechr0303025|Smechr0100771|Smechr0602411|Smechr0201127|Smechr1100682|Smechr0502557|Smechr0400264|Smechr0101807|Smechr0203168|Smechr0202058|Smechr0601281|Smechr0601282|Smechr0802001|Smechr0900666|Smechr0601512|Smechr0101753|Smechr1201741|Smechr0901952|Smechr0601200|Smechr0900073|Smechr0900074|Smechr0802476|Smechr0302611|Smechr0300217|Smechr0300705|Smechr0302482|Smechr1002664|Smechr0302580|Smechr0…
	Mismatch repair	KEGG PATHWAY	sly03430	19	37	2.49855e-06	5.79663e-05	Smechr0202652|Smechr1100527|Smechr0400264|Smechr0302981|Smechr0802322|Smechr0601724|Smechr1002664|Smechr0500406|Smechr1002605|Smechr0700623|Smechr0103684|Smechr0602361|Smechr0602360|Smechr0602941|Smechr0900042|Smechr0202119|Smechr0202118|Smechr0303329|Smechr0202281
	Starch and sucrose metabolism	KEGG PATHWAY	sly00500	57	243	9.35661e-06	0.000180894	Smechr0603075|Smechr1000818|Smechr1100753|Smechr1102507|Smechr0401958|Smechr0702227|Smechr0801951|Smechr0201047|Smechr0902107|Smechr0802205|Smechr0303683|Smechr1200211|Smechr1000218|Smechr0101942|Smechr0201940|Smechr0102642|Smechr0101060|Smechr0900836|Smechr0701243|Smechr0702258|Smechr0701261|Smechr0201292|Smechr0301808|Smechr0101229|Smechr0102474|Smechr0501115|Smechr0600035|Smechr0600036|Smechr1…
	Biosynthesis of secondary metabolites	KEGG PATHWAY	sly01110	197	1193	1.23571e-05	0.000204776	Smechr0101621|Smechr0900836|Smechr0303228|Smechr1001673|Smechr0602787|Smechr0400511|Smechr1200361|Smechr0100128|Smechr0602061|Smechr0401078|Smechr0702776|Smechr0702777|Smechr0702775|Smechr0100844|Smechr0602774|Smechr0800488|Smechr0502607|Smechr0701016|Smechr1001949|Smechr0201056|Smechr0601512|Smechr1000352|Smechr0101229|Smechr0501115|Smechr0202402|Smechr1100432|Smechr1100433|Smechr0101734|Smechr0…
	Biosynthesis of amino acids	KEGG PATHWAY	sly01230	54	236	2.83733e-05	0.000411413	Smechr0900105|Smechr0101467|Smechr0101725|Smechr0900149|Smechr0602774|Smechr0100007|Smechr0302928|Smechr0400728|Smechr0202904|Smechr1001949|Smechr0402399|Smechr0100128|Smechr1002635|Smechr0702535|Smechr0702536|Smechr0602061|Smechr1102609|Smechr0302130|Smechr0100213|Smechr0202137|Smechr0400353|Smechr0701016|Smechr0101161|Smechr1000314|Smechr0201056|Smechr0500435|Smechr1101266|Smechr1002482|Smechr0…
	Pentose and glucuronate interconversions	KEGG PATHWAY	sly00040	34	125	5.09735e-05	0.000656992	Smechr1000818|Smechr0101725|Smechr0301074|Smechr0102642|Smechr0603098|Smechr0201897|Smechr0900188|Smechr0302640|Smechr0402043|Smechr0101060|Smechr0301808|Smechr0700783|Smechr0102474|Smechr0600035|Smechr0600036|Smechr1000824|Smechr0102187|Smechr0102656|Smechr0202877|Smechr1200222|Smechr0902107|Smechr0902106|Smechr0502540|Smechr0201494|Smechr0702527|Smechr0702526|Smechr0501181|Smechr0201047|Smechr0…
	Phagosome	KEGG PATHWAY	sly04145	28	96	8.38365e-05	0.000972504	Smechr0502273|Smechr1001676|Smechr0303635|Smechr1100711|Smechr0302571|Smechr0801527|Smechr0202947|Smechr1002691|Smechr0303244|Smechr0400263|Smechr1102190|Smechr0402042|Smechr1200252|Smechr0602939|Smechr0101772|Smechr0302877|Smechr0300255|Smechr0201179|Smechr1002362|Smechr0201599|Smechr0500694|Smechr0602305|Smechr0302027|Smechr0100937|Smechr0402480|Smechr1001054|Smechr0700408|Smechr0602122
	Purine metabolism	KEGG PATHWAY	sly00230	37	150	0.000136711	0.00144168	Smechr0100771|Smechr1100682|Smechr0802066|Smechr0502557|Smechr0400264|Smechr0302482|Smechr0203168|Smechr0202058|Smechr0601281|Smechr0601282|Smechr0901268|Smechr0201734|Smechr0900666|Smechr0902488|Smechr0601512|Smechr0101753|Smechr1201741|Smechr0901952|Smechr0900073|Smechr0900074|Smechr0802476|Smechr0801791|Smechr0300705|Smechr0802001|Smechr1201690|Smechr1002664|Smechr0301911|Smechr0302580|Smechr0…
	Phenylpropanoid biosynthesis	KEGG PATHWAY	sly00940	45	213	0.000562937	0.00544172	Smechr1000709|Smechr1102507|Smechr0900256|Smechr0500128|Smechr0202610|Smechr0602787|Smechr0303228|Smechr0300451|Smechr0201925|Smechr0900254|Smechr1000330|Smechr1000332|Smechr0302298|Smechr0800488|Smechr0302294|Smechr0202203|Smechr0200327|Smechr0801653|Smechr0500020|Smechr0101229|Smechr0500609|Smechr1100432|Smechr1100433|Smechr0101734|Smechr1002223|Smechr0202727|Smechr0900255|Smechr0402501|Smechr0…
	Carbon metabolism	KEGG PATHWAY	sly01200	54	274	0.000720946	0.00643306	Smechr0900105|Smechr0101467|Smechr0101725|Smechr0900149|Smechr0401958|Smechr0302928|Smechr0101537|Smechr1001673|Smechr0402021|Smechr0402576|Smechr0502416|Smechr0400728|Smechr0100128|Smechr0303528|Smechr0502425|Smechr0902356|Smechr0901600|Smechr1100309|Smechr0302130|Smechr0802014|Smechr0103977|Smechr0202137|Smechr0201948|Smechr0701016|Smechr0101161|Smechr1000141|Smechr0602585|Smechr0500435|Smechr0…
	Protein processing in endoplasmic reticulum	KEGG PATHWAY	sly04141	47	233	0.00101104	0.00837715	Smechr0302438|Smechr0602114|Smechr0302512|Smechr0600047|Smechr0801931|Smechr0602305|Smechr0302231|Smechr1200357|Smechr0902370|Smechr0303244|Smechr1201874|Smechr0400263|Smechr0303496|Smechr0500739|Smechr0600257|Smechr0600258|Smechr0701818|Smechr0700588|Smechr1102714|Smechr1200194|Smechr0100943|Smechr0602099|Smechr0601737|Smechr0900264|Smechr0302859|Smechr0603162|Smechr0900114|Smechr0900115|Smechr0…
	Glycolysis / Gluconeogenesis	KEGG PATHWAY	sly00010	30	130	0.00138198	0.0106873	Smechr0900105|Smechr0502416|Smechr0401958|Smechr0302928|Smechr1001673|Smechr0100128|Smechr0302130|Smechr1001724|Smechr0202346|Smechr0901600|Smechr1000141|Smechr0602585|Smechr0601656|Smechr0801328|Smechr0502440|Smechr0301496|Smechr0100179|Smechr0802014|Smechr0201975|Smechr1200361|Smechr0900804|Smechr0702767|Smechr0201629|Smechr0100939|Smechr0401549|Smechr0900149|Smechr1102307|Smechr0301911|Smechr1…
	Carbon fixation in photosynthetic organisms	KEGG PATHWAY	sly00710	21	79	0.00164357	0.0119159	Smechr0900105|Smechr0100179|Smechr0702767|Smechr0101725|Smechr1000464|Smechr0701016|Smechr0702365|Smechr0400728|Smechr0301496|Smechr0303681|Smechr1001673|Smechr0402576|Smechr0300921|Smechr0100128|Smechr1200361|Smechr0101679|Smechr1102677|Smechr0303528|Smechr1102381|Smechr0902356|Smechr0602530
	Nucleotide excision repair	KEGG PATHWAY	sly03420	16	58	0.0041317	0.0281928	Smechr0802322|Smechr0601724|Smechr0201738|Smechr0302981|Smechr0500406|Smechr1002605|Smechr0400191|Smechr0700623|Smechr0900042|Smechr0602941|Smechr1201741|Smechr0302482|Smechr0400264|Smechr1002664|Smechr1200194|Smechr0201407
	Phenylalanine metabolism	KEGG PATHWAY	sly00360	16	59	0.00474623	0.0305868	Smechr1002223|Smechr1100823|Smechr0702092|Smechr0900256|Smechr0303228|Smechr0701016|Smechr0602298|Smechr0901862|Smechr0300860|Smechr0300861|Smechr0902393|Smechr0500037|Smechr0500036|Smechr0900255|Smechr0400353|Smechr0900254
