# Supplementary material for: Transcriptome Analysis of Eggplant under Salt Stress: AP2/ERF Transcription Factor SmERF1 Acts as a Positive Regulator of Salt Stress
Source: Plants (Basel). 2022 Aug 25;11(17):2205. doi: 10.3390/plants11172205 (PMC9460861; doi:10.3390/plants11172205)
Supplement: Supplementary file 1 [file plants-11-02205-s001.zip › plants-1826284-supplementary/Table S4 .xlsx]

## Sheet: Sheet1
Table S4 The selected DEGs for qPCR detection
ID	gene name	Salt-24h-1	Salt-24h-2	Salt-24h-3	Salt-0h-1	Salt-0h-2	Salt-0h-3	Log2FoldChange	pvalue	qvalue	Annotation
Smechr0701976	SmMAPKKK1	4870.14	3079.05	4185.56	1698.87	1755.23	1861.07	1.19072	0.00124892	0.00575531	mitogen-activated protein kinase kinase kinase 1-like [Solanum pennellii]
Smechr0701744	SmWRKY20	278.549	193.329	298.477	35.9847	38.2836	24.7901	2.95314	9.13388e-09	1.5941e-07	PREDICTED: probable WRKY transcription factor 20 isoform X1 [Solanum tuberosum]
Smechr1002846	SmCDPK32	30330.1	16114.8	21579.2	5667.98	7997.56	8526.37	1.61596	7.47813e-05	0.00052205	PREDICTED: calcium-dependent protein kinase 32-like [Solanum tuberosum]
Smechr0700014	SmCNGC17	11266.7	5139.87	8098.55	1577.2	1852.5	1852.23	2.21375	8.21688e-08	1.17936e-06	hypothetical protein EJD97_003860 [Solanum chilense]
Smechr1001880	SmHSP90-5	7590.9	4251.46	5444.69	2522.14	1810.04	1709.02	1.51656	0.000122636	0.000797552	PREDICTED: heat shock protein 90-5, chloroplastic [Solanum tuberosum]
Smechr0500241	SmERF1	68900.8	21300.5	21236	1377.63	1336.36	1371.46	4.76943	1.24021e-17	8.29812e-16	ethylene-responsive transcription factor 1-like [Solanum pennellii]
Smechr0800184	SmRIN1	912.505	360.535	344.754	146.276	112.176	82.6471	2.24292	9.27376e-06	8.44141e-05	PREDICTED: disease resistance protein RPM1-like [Solanum tuberosum]
Smechr1200644	SmCDPK11	5579.91	1900.05	5468.12	975.971	1102.85	1152.03	2.00245	7.86358e-06	7.28392e-05	calcium-dependent protein kinase 11-like [Solanum lycopersicum]
Smechr0303072	SmGSTU10	149.204	230.842	75.7576	7.62247	14.3785	1.39405	4.26734	2.94436e-08	4.64462e-07	hypothetical protein BC332_09095 [Capsicum chinense]
Smechr0401604	SmABA8'HO3	716.53	762.367	211.508	20.0024	14.9231	12.7666	5.13474	1.76953e-16	1.02664e-14	abscisic acid 8&apos;-hydroxylase 3-like [Solanum pennellii]
Smechr0200704	SmDHN1	425.273	142.813	2015.89	0	0	0	12.8063	1.23096e-19	1.04028e-17	PREDICTED: abscisic acid and environmental stress-inducible protein TAS14-like [Nicotiana tabacum]
Smechr0200676	SmDHNX1	665.663	341.829	972.097	0	0	0	12.4216	2.22435e-34	9.87917e-32	PREDICTED: dehydrin Xero 1-like [Solanum tuberosum]
Smechr0202316	SmTAS14	214.276	200.741	1566.28	2.47732	0	0	9.50509	4.30863e-17	2.69394e-15	Abscisic acid and environmental stress-inducible protein TAS14 [Capsicum baccatum]
